# Supplementary material for: The malaria parasite chaperonin containing TCP-1 (CCT) complex: Data integration with other CCT proteomes
Source: Front Mol Biosci. 2022 Dec 8;9:1057232. doi: 10.3389/fmolb.2022.1057232 (PMC9772883; doi:10.3389/fmolb.2022.1057232)
Supplement: Supplementary file 1 [file Table1.xlsx]

## Sheet: Proteins
Protein FDR Confidence	Accession	Description	Contaminant	Plasmodium	Coverage	# Peptides	# PSMs	# Unique Peptides	# AAs	MW [kDa]	calc. pI	Found in Sample: [S1] F1: 126, Sample, 1	Found in Sample: [S2] F1: 127N, Sample, 2	Found in Sample: [S3] F1: 127C, Sample, 3	Found in Sample: [S4] F1: 128N, Sample, 4	Found in Sample: [S5] F1: 129N, Sample, 5	Found in Sample: [S6] F1: 130N, Sample, 6	Found in Sample: [S7] F1: 130C, Sample, 7	Found in Sample: [S8] F1: 131, Sample, 8	Abundance Ratio: (1) / (2)	Abundance Ratio: (3) / (4)	Abundance Ratio: (5) / (6)	Abundance Ratio: (7) / (8)	Abundance Ratio: (1) / (5)	Abundance Ratio: (2) / (6)	Abundance Ratio: (3) / (7)	Abundance Ratio: (4) / (8)	Abundance: F1: 126, Sample, 1	Abundance: F1: 127N, Sample, 2	Abundance: F1: 127C, Sample, 3	Abundance: F1: 128N, Sample, 4	Abundance: F1: 129N, Sample, 5	Abundance: F1: 130N, Sample, 6	Abundance: F1: 130C, Sample, 7	Abundance: F1: 131, Sample, 8	Abundances Count: F1: 126, Sample, 1	Abundances Count: F1: 127N, Sample, 2	Abundances Count: F1: 127C, Sample, 3	Abundances Count: F1: 128N, Sample, 4	Abundances Count: F1: 129N, Sample, 5	Abundances Count: F1: 130N, Sample, 6	Abundances Count: F1: 130C, Sample, 7	Abundances Count: F1: 131, Sample, 8	Score Sequest HT
High	Q8ILZ2	WD repeat-containing protein, putative OS=Plasmodium falciparum (isolate 3D7) OX=36329 GN=PF3D7_1410300 PE=4 SV=1	FALSE	TRUE	41.1805	214	344	214	4405	526.4	8.9	High	High	High	High	High	High	High	High	0.526	1.583	2.593	1.012	4.68	23.076	13.683	8.748	5238.6	9962	52228.5	32983.9	1119.4	431.7	3817	3770.7	202	202	203	203	170	130	197	198	1036.08
High	A0A143ZZV5	Uncharacterized protein OS=Plasmodium falciparum (isolate 3D7) OX=36329 GN=PF3D7_0804500 PE=4 SV=1	FALSE	TRUE	30.4939	206	292	204	6034	720.5	8.68	High	High	High	High	High	High	High	High	1.033	1.206	4.713	1.221	12.742	58.144	21.813	22.072	3710	3592.4	41754.1	34612.4	291.2	61.8	1914.2	1568.1	175	169	175	175	96	25	143	139	906.85
High	C0H552	Uncharacterized protein OS=Plasmodium falciparum (isolate 3D7) OX=36329 GN=PF3D7_0922800 PE=4 SV=1	FALSE	TRUE	40.047	190	284	188	4255	516.1	9.19	High	High	High	High	High	High	High	High	0.544	1.62	2.351	1.092	6.345	27.429	10.297	6.941	3985.2	7327	39603.6	24440.1	628.1	267.1	3846	3521.4	166	168	168	168	129	96	167	164	909.71
High	O97247	T-complex protein 1 subunit beta OS=Plasmodium falciparum (isolate 3D7) OX=36329 GN=PF3D7_0306800 PE=3 SV=4	FALSE	TRUE	90.2439	58	425	58	533	59.2	5.71	High	High	High	High	High	High	High	High	1.743	0.997	3.53	1.259	36.891	74.726	27.195	34.361	10748.9	6168.3	42794.3	42935.4	291.4	82.5	1573.6	1249.5	67	67	67	67	50	21	57	53	1371.93
High	C6KTD2	Putative histone-lysine N-methyltransferase 1 OS=Plasmodium falciparum (isolate 3D7) OX=36329 GN=SET1 PE=1 SV=1	FALSE	TRUE	18.0068	133	165	131	6753	795.5	8.59	High	High	High	High	High	High	High	High	0.729	1.404	4.541	1.152	17.027	100	10.325	8.476	4561.3	6261	21011.5	14970.4	267.9	59	2035	1766.2	118	118	120	120	56	21	103	94	505.66
High	Q8IJZ5	WD repeat-containing protein, putative OS=Plasmodium falciparum (isolate 3D7) OX=36329 GN=PF3D7_1004200 PE=4 SV=1	FALSE	TRUE	35.5792	122	168	120	3013	357.8	8.85	High	High	High	High	High	High	High	High	1.012	1.221	3.84	1.212	12.942	49.124	17.885	17.763	2248.2	2222.2	25420.4	20825.6	173.7	45.2	1421.3	1172.4	110	106	111	111	62	18	90	88	512.15
High	Q8I5C4	T-complex protein 1 subunit gamma OS=Plasmodium falciparum (isolate 3D7) OX=36329 GN=PF3D7_1229500 PE=3 SV=1	FALSE	TRUE	89.1144	60	388	59	542	60.6	7.08	High	High	High	High	High	High	High	High	1.818	1.034	4.251	1.185	54.878	100	39.382	45.132	18900.1	10397.8	57805.5	55924.6	344.4	81	1467.8	1239.1	64	63	64	64	49	19	55	52	1149.32
High	Q8II43	T-complex protein 1 subunit alpha OS=Plasmodium falciparum (isolate 3D7) OX=36329 GN=PF3D7_1132200 PE=3 SV=1	FALSE	TRUE	81.25	40	871	39	544	60.2	7.08	High	High	High	High	High	High	High	High	0.896	1.17	5.569	1.224	4.157	25.846	41.056	42.938	2855.4	3187.9	129463	110662	686.8	123.3	3153.3	2577.3	49	47	49	49	45	19	47	46	2683.02
High	Q8IDK4	Uncharacterized protein OS=Plasmodium falciparum (isolate 3D7) OX=36329 GN=PF3D7_1349500 PE=4 SV=1	FALSE	TRUE	30.4644	110	157	109	3381	405.2	7.91	High	High	High	High	High	High	High	High	0.762	1.323	4.846	1.103	7.446	47.368	14.79	12.336	2146.1	2817.3	19112.6	14447.3	288.2	59.5	1292.3	1171.2	95	95	95	95	65	20	91	89	478.73
High	C6KST5	T-complex protein 1 subunit zeta OS=Plasmodium falciparum (isolate 3D7) OX=36329 GN=PF3D7_0608700 PE=3 SV=1	FALSE	TRUE	84.3462	58	325	56	543	61.5	6.92	High	High	High	High	High	High	High	High	1.919	1.085	3.304	1.189	52.423	90.265	28.186	30.872	13744.2	7163.7	48355.4	44556	262.2	79.4	1715.6	1443.3	69	69	69	69	53	26	57	52	939.51
High	Q9U0H9	Uncharacterized protein OS=Plasmodium falciparum (isolate 3D7) OX=36329 GN=PF3D7_0410900 PE=4 SV=1	FALSE	TRUE	63.7666	82	157	80	977	117.5	6.55	High	High	High	High	High	High	High	High	0.701	2.141	3.765	1.088	65.59	100	21.085	10.716	6532.9	9322.1	20454.8	9553.3	99.6	26.5	970.1	891.5	79	79	79	79	39	11	57	56	491.34
High	C0H5I7	T-complex protein 1 subunit delta OS=Plasmodium falciparum (isolate 3D7) OX=36329 GN=PF3D7_1357800 PE=3 SV=1	FALSE	TRUE	84.8771	48	336	48	529	57.9	6.86	High	High	High	High	High	High	High	High	2.106	1.041	5.455	1.132	37.776	97.863	26.159	28.45	10453.5	4964.8	42502.8	40841.7	276.7	50.7	1624.8	1435.6	55	55	55	55	41	14	49	47	1023.09
High	Q8I410	DNA-directed RNA polymerase subunit OS=Plasmodium falciparum (isolate 3D7) OX=36329 GN=PF3D7_0509400 PE=3 SV=1	FALSE	TRUE	35.6211	93	128	93	2914	340.5	6.11	High	High	High	High	High	High	High	High	1.131	1.301	1.416	1.04	0.767	0.96	0.186	0.149	298.5	264	2615.6	2010.3	389.2	274.9	14081.1	13536.8	52	49	72	72	65	63	72	72	417.37
High	Q8I492	Mature parasite-infected erythrocyte surface antigen OS=Plasmodium falciparum (isolate 3D7) OX=36329 GN=PF3D7_0500800 PE=4 SV=1	FALSE	TRUE	59.6234	95	134	95	1434	168.2	4.78	High	High	High	High	High	High	High	High	1.067	1.277	1.715	1.072	3.125	5.024	1.106	0.929	2338.3	2192.2	9631.3	7541.6	748.3	436.4	8707.2	8119.5	82	80	83	83	75	73	83	82	406.12
High	O96220	T-complex protein 1 subunit theta OS=Plasmodium falciparum (isolate 3D7) OX=36329 GN=PF3D7_0214000 PE=3 SV=3	FALSE	TRUE	76.7528	52	266	52	542	60.9	7.69	High	High	High	High	High	High	High	High	2.429	0.887	9.002	1.237	43.524	100	32.405	45.205	10445.1	4300	33555.5	37829.2	240	26.7	1035.5	836.8	55	55	55	55	35	11	47	47	793.97
High	Q8IB24	Heat shock protein 70 OS=Plasmodium falciparum (isolate 3D7) OX=36329 GN=PF3D7_0818900 PE=3 SV=1	FALSE	TRUE	57.3117	51	169	42	677	73.9	5.67	High	High	High	High	High	High	High	High	0.563	3.429	0.433	2.144	4.085	3.14	3.176	1.985	10569.3	18776.2	20885.7	6091.4	2587.6	5979.4	6576.2	3068	60	60	60	60	60	60	60	60	518.19
High	Q8I2T7	Tetratricopeptide repeat family protein,putative OS=Plasmodium falciparum (isolate 3D7) OX=36329 GN=PF3D7_0921600 PE=4 SV=1	FALSE	TRUE	41.2727	77	122	75	1650	197.9	9.09	High	High	High	High	High	High	High	High	0.789	1.232	2.549	1.082	5.969	19.294	18.947	16.635	1556.9	1974.3	23534.6	19095.1	260.9	102.3	1242.1	1147.9	73	72	75	75	54	26	72	70	352.89
High	O97282	T-complex protein 1 subunit epsilon OS=Plasmodium falciparum (isolate 3D7) OX=36329 GN=PF3D7_0320300 PE=3 SV=1	FALSE	TRUE	70.2804	45	325	44	535	59.1	5.99	High	High	High	High	High	High	High	High	1.699	1.028	7.756	1.264	43.943	100	25.436	31.268	9621.4	5661.7	38497.8	37433.1	219	28.2	1513.5	1197.2	53	53	53	53	35	12	45	43	1042.21
High	Q8IC38	Uncharacterized protein OS=Plasmodium falciparum (isolate 3D7) OX=36329 GN=PF3D7_0703200 PE=4 SV=1	FALSE	TRUE	37.8571	66	126	66	1540	182.4	6.38	High	High	High	High	High	High	High	High	0.845	1.343	1.6	1.175	6.186	11.715	8.064	7.052	1993.4	2359.5	16381.8	12193.4	322.2	201.4	2031.6	1729	62	61	62	62	50	42	62	62	405.59
High	O77323	T-complex protein 1 subunit eta OS=Plasmodium falciparum (isolate 3D7) OX=36329 GN=MAL3P3.6 PE=3 SV=1	FALSE	TRUE	92.0223	45	367	44	539	59.5	5.63	High	High	High	High	High	High	High	High	1.858	1.049	4.46	1.173	41.968	100	30.295	33.856	7955.6	4282.7	29907.5	28500.6	189.6	42.5	987.2	841.8	43	43	43	43	28	10	38	35	1115.16
High	Q8IEN3	Carbamoyl phosphate synthetase OS=Plasmodium falciparum (isolate 3D7) OX=36329 GN=PF3D7_1308200 PE=4 SV=1	FALSE	TRUE	33.8526	79	101	78	2375	273.3	6.61	High	High	High	High	High	High	High	High	1.174	1.207	1.765	0.957	9.858	14.825	5.285	4.187	1964.1	1673.6	8929	7395.2	199.2	112.9	1689.5	1766.1	60	60	60	60	49	38	60	60	332.21
High	Q8I3Q4	Uncharacterized protein OS=Plasmodium falciparum (isolate 3D7) OX=36329 GN=PF3D7_0520700 PE=4 SV=1	FALSE	TRUE	53.5934	59	98	58	974	117.9	7.34	High	High	High	High	High	High	High	High	0.783	1.192	6.557	0.971	7.176	60.104	20.738	16.892	1199.7	1532.3	17347.3	14549.1	167.2	25.5	836.5	861.3	52	51	52	52	36	18	49	48	332.25
High	Q8IJ77	S-adenosylmethionine decarboxylase/ornithine decarboxylase OS=Plasmodium falciparum (isolate 3D7) OX=36329 GN=PF3D7_1033100 PE=3 SV=1	FALSE	TRUE	44.8396	62	93	62	1434	168.1	6.37	High	High	High	High	High	High	High	High	0.414	1.461	0.936	1.09	1.536	3.473	2.236	1.668	545.3	1317.6	8983.2	6149	355.1	379.4	4017.4	3686.2	50	51	51	51	47	46	50	51	307.26
High	Q8IBQ3	Uncharacterized protein OS=Plasmodium falciparum (isolate 3D7) OX=36329 GN=PF3D7_0719900 PE=4 SV=1	FALSE	TRUE	24.7868	85	101	85	3401	402.4	8.29	High	High	High	High	High	High	High	High	0.969	1.211	4.874	1.204	10.284	51.738	16.007	15.913	1177.3	1215.4	12458.5	10288.1	114.5	23.5	778.3	646.5	73	71	73	73	37	11	57	53	316.1
High	Q8I3M5	Karyopherin beta OS=Plasmodium falciparum (isolate 3D7) OX=36329 GN=PF3D7_0524000 PE=4 SV=1	FALSE	TRUE	51.7364	52	95	52	1123	127.3	4.92	High	High	High	High	High	High	High	High	0.608	1.544	2.352	1.093	5.677	21.97	9.205	6.519	1846.9	3038.1	15596.8	10102	325.3	138.3	1694.3	1549.7	51	50	51	51	44	32	51	51	337.27
High	Q8I1X5	Pre-mRNA-processing-splicing factor 8, putative OS=Plasmodium falciparum (isolate 3D7) OX=36329 GN=PF3D7_0405400 PE=4 SV=1	FALSE	TRUE	25.9247	77	91	77	3136	366.2	8.66	High	High	High	High	High	High	High	High	0.938	1.348	1.746	1.06	8.964	16.679	6.457	5.079	3058.5	3259.1	9781.6	7257.5	341.2	195.4	1514.9	1428.8	66	66	67	67	56	49	67	67	277.82
High	Q8IKU7	Uncharacterized protein OS=Plasmodium falciparum (isolate 3D7) OX=36329 GN=PF3D7_1453000 PE=4 SV=2	FALSE	TRUE	46.724	47	86	47	931	110.5	5.24	High	High	High	High	High	High	High	High	0.833	1.237	1.671	1.088	4.758	9.552	14.169	12.462	877	1053.4	12366.4	9993.4	184.3	110.3	872.8	801.9	45	45	45	45	29	13	43	38	290.31
High	C0H5G7	U4/U6 small nuclear ribonucleoprotein PRP4,putative OS=Plasmodium falciparum (isolate 3D7) OX=36329 GN=PF3D7_1343900 PE=4 SV=1	FALSE	TRUE	50.7716	45	90	44	648	76.1	5.91	High	High	High	High	High	High	High	High	0.767	1.184	1.611	1.083	4.88	10.247	12.403	11.345	925.7	1206.7	14666.4	12385.7	189.7	117.8	1182.5	1091.7	46	45	47	47	34	27	47	45	295.66
High	Q8IC05	Heat shock protein 90 OS=Plasmodium falciparum (isolate 3D7) OX=36329 GN=PF3D7_0708400 PE=1 SV=1	FALSE	TRUE	46.3087	44	106	43	745	86.1	5.01	High	High	High	High	High	High	High	High	1.393	0.983	2.314	1.024	2.521	4.186	1.452	1.513	1970.1	1413.9	10570.7	10756.7	781.4	337.7	7278.8	7107.5	39	39	39	39	38	38	39	39	320.98
High	Q8IJR0	Phosphoinositide phospholipase C OS=Plasmodium falciparum (isolate 3D7) OX=36329 GN=PF3D7_1013500 PE=4 SV=2	FALSE	TRUE	36.5343	59	87	57	1385	164	8.29	High	High	High	High	High	High	High	High	0.794	1.342	3.421	1.04	6.173	26.585	15.535	12.044	1532.4	1929.1	13379.2	9968.7	248.2	72.6	861.2	827.7	52	52	52	52	39	19	50	52	239.4
High	Q8IDN2	Uncharacterized protein OS=Plasmodium falciparum (isolate 3D7) OX=36329 GN=PF3D7_1346500 PE=4 SV=1	FALSE	TRUE	61.0084	49	94	48	595	70.6	7.59	High	High	High	High	High	High	High	High	0.773	1.273	5.051	1.092	7.861	51.333	16.873	14.471	1181.4	1527.3	14777.1	11605.9	150.3	29.8	875.8	802	48	47	48	48	34	17	47	48	299.71
High	Q8I0P6	Elongation factor 1-alpha OS=Plasmodium falciparum (isolate 3D7) OX=36329 GN=PF3D7_1357000 PE=3 SV=1	FALSE	TRUE	80.8126	40	100	39	443	48.9	9.06	High	High	High	High	High	High	High	High	1.394	1.192	2.401	1.151	5.88	10.124	3.203	3.091	2138.2	1533.4	12470.8	10458.5	363.6	151.5	3893.6	3383.3	41	41	41	41	41	37	41	41	318.88
High	Q8IBN1	Rhoptry-associated leucine zipper-like protein 1 OS=Plasmodium falciparum (isolate 3D7) OX=36329 GN=PF3D7_0722200 PE=4 SV=1	FALSE	TRUE	51.2684	50	90	49	749	87.8	5.49	High	High	High	High	High	High	High	High	0.228	1.708	0.855	1.056	0.691	2.585	4.877	3.015	825.9	3615.7	13327	7802.4	1195.9	1398.8	2732.6	2588.2	43	45	45	45	43	43	45	45	280.39
High	A0A144A1R5	Actin I OS=Plasmodium falciparum (isolate 3D7) OX=36329 GN=PF3D7_1246200 PE=3 SV=1	FALSE	TRUE	72.0745	25	138	22	376	41.8	5.34	High	High	High	High	High	High	High	High	1.345	1.187	3.324	1.197	20.465	50.592	17.583	17.721	2723.8	2025.9	18713.7	15761.8	133.1	40	1064.3	889.5	32	32	33	33	27	13	26	30	473.94
High	Q8IKF6	Uncharacterized protein OS=Plasmodium falciparum (isolate 3D7) OX=36329 GN=PF3D7_1468100 PE=4 SV=1	FALSE	TRUE	22.5958	54	68	53	2558	295.6	5.35	High	High	High	High	High	High	High	High	0.89	1.276	2.642	1.182	16.289	48.338	8.25	7.644	1218.7	1369	7591.3	5948.2	74.8	28.3	920.1	778.1	43	44	44	44	19	14	41	42	212.04
High	Q8IHW8	Uncharacterized protein OS=Plasmodium falciparum (isolate 3D7) OX=36329 GN=PF3D7_1139800 PE=4 SV=1	FALSE	TRUE	23.0908	49	70	49	2213	265.1	8.81	High	High	High	High	High	High	High	High	0.924	1.218	10.34	1.201	10.901	100	25.146	24.806	891.2	964.6	9975.4	8193.3	81.8	7.9	396.7	330.3	40	39	40	40	24	7	34	35	223.77
High	A0A143ZWL7	Tubulin beta chain OS=Plasmodium falciparum (isolate 3D7) OX=36329 GN=PF3D7_1008700 PE=3 SV=1	FALSE	TRUE	68.5393	21	80	21	445	49.7	4.83	High	High	High	High	High	High	High	High	1.495	1.165	1.135	0.887	25.932	19.688	31.276	23.802	1782	1191.7	12619.8	10830.8	68.7	60.5	403.5	455	27	27	27	27	18	6	25	22	270.09
High	Q8IHT3	DNA-directed RNA polymerases I and III subunit RPAC1, putative OS=Plasmodium falciparum (isolate 3D7) OX=36329 GN=PF3D7_1143300 PE=4 SV=1	FALSE	TRUE	71.1712	25	87	25	333	38.9	7.27	High	High	High	High	High	High	High	High	1.349	1.122	1.439	0.976	0.735	0.784	0.18	0.156	209.3	155.1	2209.1	1968.2	284.7	197.9	12304.9	12603.7	15	14	26	26	24	22	28	28	297.79
High	Q8IL37	WD repeat-containing protein OS=Plasmodium falciparum (isolate 3D7) OX=36329 GN=PF3D7_1443400 PE=4 SV=1	FALSE	TRUE	49.5726	40	72	40	819	95.8	6.39	High	High	High	High	High	High	High	High	0.85	1.28	1.445	1.099	7.043	11.964	8.315	7.137	1038	1220.5	10156.2	7934.9	147.4	102	1221.4	1111.7	40	39	40	40	29	30	40	40	222.31
High	A0A143ZZZ3	Uncharacterized protein OS=Plasmodium falciparum (isolate 3D7) OX=36329 GN=PF3D7_1225600 PE=4 SV=1	FALSE	TRUE	43.2778	41	68	41	781	93	8.95	High	High	High	High	High	High	High	High	0.869	1.271	3.855	1.102	5.656	25.076	14.254	12.36	1280.6	1473.1	16822.3	13240	226.4	58.7	1180.2	1071.2	37	37	38	38	30	19	38	37	204.39
High	Q8IJN9	Heat shock protein 60 OS=Plasmodium falciparum (isolate 3D7) OX=36329 GN=PF3D7_1015600 PE=3 SV=1	FALSE	TRUE	59.8276	35	65	35	580	62.5	7.12	High	High	High	High	High	High	High	High	0.816	2.416	1.229	1.296	100	100	10.592	5.683	5766	7065.3	5760	2384.1	44.4	36.2	543.8	419.5	37	37	37	37	23	17	29	29	215.45
High	Q8IBL5	Uncharacterized protein OS=Plasmodium falciparum (isolate 3D7) OX=36329 GN=PF3D7_0723800 PE=4 SV=1	FALSE	TRUE	19.8174	45	65	43	2190	260.6	5.71	High	High	High	High	High	High	High	High	0.701	1.188	6.376	1.22	5.01	45.583	21.027	21.6	455.4	649.8	8890.3	7484.9	90.9	14.3	422.8	346.5	38	35	40	40	27	8	32	29	202.52
High	Q8ILW7	AAA family ATPase, putative OS=Plasmodium falciparum (isolate 3D7) OX=36329 GN=PF3D7_1412700 PE=4 SV=1	FALSE	TRUE	34.7006	47	69	44	1219	142.7	9.2	High	High	High	High	High	High	High	High	1.479	1.167	4.887	1.263	11.044	36.482	11.885	12.864	1645.4	1112.1	9810.1	8409	149	30.5	825.4	653.7	41	41	41	41	31	19	41	40	208.87
High	Q8II17	DNA-directed RNA polymerase subunit beta OS=Plasmodium falciparum (isolate 3D7) OX=36329 GN=PF3D7_1134700 PE=3 SV=1	FALSE	TRUE	31.6414	54	68	54	1517	175.4	8.88	High	High	High	High	High	High	High	High	1.031	1.261	1.344	1.034	0.909	1.185	0.178	0.146	216.6	210.1	1578.6	1251.8	238.3	177.3	8868	8573.7	41	34	50	50	46	44	51	51	210.27
High	Q8IL42	Protein transport protein SEC7, putative OS=Plasmodium falciparum (isolate 3D7) OX=36329 GN=PF3D7_1442900 PE=4 SV=1	FALSE	TRUE	15.721	52	59	51	3384	404.3	6.51	High	High	High	High	High	High	High	High	1.019	1.337	3.074	1.136	21.415	64.641	10.745	9.13	2626.9	2579.2	6817.8	5097.8	122.7	39.9	634.5	558.3	39	39	39	39	29	15	36	38	193.95
High	Q8IEG8	Uncharacterized protein OS=Plasmodium falciparum (isolate 3D7) OX=36329 GN=PF3D7_1314700 PE=4 SV=1	FALSE	TRUE	58.1227	39	65	39	554	65.6	6.21	High	High	High	High	High	High	High	High	0.965	1.211	3.128	1.065	7.099	23.005	17.931	15.779	537.4	556.8	8280.5	6840.5	75.7	24.2	461.8	433.5	35	32	36	36	24	10	33	29	210.61
High	C6KTD3	Cullin-like protein, putative OS=Plasmodium falciparum (isolate 3D7) OX=36329 GN=PF3D7_0629800 PE=3 SV=1	FALSE	TRUE	31.7981	44	62	44	1129	136.3	8.19	High	High	High	High	High	High	High	High	0.526	1.586	2.637	1.191	5.117	25.653	11.429	8.578	965.8	1836.1	9786.9	6169.4	188.7	71.6	856.3	719.2	41	42	42	42	26	25	42	41	187
High	O77336	Phd finger protein, putative OS=Plasmodium falciparum (isolate 3D7) OX=36329 GN=PF3D7_0310200 PE=4 SV=1	FALSE	TRUE	15.4505	59	69	57	4550	533.8	8.13	High	High	High	High	High	High	High	High	0.274	2.009	3.921	1.343	23.328	100	34.672	23.172	922.1	3369.5	10852.4	5401.3	39.5	10.1	313	233.1	47	47	47	47	20	7	33	32	202.05
High	Q8I2X4	Heat shock protein 70 OS=Plasmodium falciparum (isolate 3D7) OX=36329 GN=PF3D7_0917900 PE=3 SV=1	FALSE	TRUE	54.6012	41	67	39	652	72.3	5.31	High	High	High	High	High	High	High	High	0.52	2.85	0.31	3.415	2.428	1.449	1.915	2.295	1902.5	3660.4	4544.5	1594.8	783.4	2525.7	2372.6	694.8	36	36	36	36	36	36	36	36	210.56
High	Q8IJZ9	U5 small nuclear ribonuclear protein, putative OS=Plasmodium falciparum (isolate 3D7) OX=36329 GN=PF3D7_1003800 PE=4 SV=1	FALSE	TRUE	36.2753	43	61	43	1235	142.9	5.06	High	High	High	High	High	High	High	High	1.115	1.362	3.06	1.01	9.945	27.287	5.733	4.253	1970.9	1767.2	5626.8	4132.8	198.2	64.8	981.4	971.7	39	39	39	39	29	24	39	39	194.56
High	C0H4C6	Uncharacterized protein OS=Plasmodium falciparum (isolate 3D7) OX=36329 GN=PF3D7_0505000 PE=4 SV=1	FALSE	TRUE	16.5714	52	60	51	2975	355	5.35	High	High	High	High	High	High	High	High	1.09	1.414	4.973	1.24	66.714	100	7.898	6.929	2410.1	2211.4	3742	2647.1	36.1	7.3	473.8	382	39	39	39	39	15	7	35	34	161.57
High	Q6ZLZ9	Tubulin alpha chain OS=Plasmodium falciparum (isolate 3D7) OX=36329 GN=PF3D7_0903700 PE=3 SV=1	FALSE	TRUE	58.9404	20	66	6	453	50.3	5.06	High	High	High	High	High	Medium	High	High	1.134	1.042	2.696	1.232	21.983	52.281	14.636	17.312	1162.4	1025.5	6308.1	6055.1	52.9	19.6	431	349.8	23	23	23	23	13	4	20	21	216.01
High	Q8ID63	Uncharacterized protein OS=Plasmodium falciparum (isolate 3D7) OX=36329 GN=PF3D7_1364400 PE=4 SV=1	FALSE	TRUE	13.5375	39	50	39	3265	386.1	8.56	High	High	High	High	High	High	High	High	0.365	1.836	2.453	1.023	10.882	73.132	12.09	6.733	767.3	2102.3	6929.9	3774.2	70.5	28.7	573.2	560.5	37	37	37	37	21	15	36	37	146.33
High	Q8ILU2	Uncharacterized protein OS=Plasmodium falciparum (isolate 3D7) OX=36329 GN=PF3D7_1415400 PE=4 SV=1	FALSE	TRUE	21.5739	42	70	42	1474	178.4	8.84	High	High	High	High	High	High	High	High	0.488	1.189	2.051	1.212	5.795	24.333	17.931	18.287	951.3	1947.9	10955.8	9218	164.1	80.1	611	504.1	33	34	34	34	23	19	28	28	170.92
High	Q8I1S4	DNA helicase MCM9, putative OS=Plasmodium falciparum (isolate 3D7) OX=36329 GN=PF3D7_0416300 PE=3 SV=1	FALSE	TRUE	29.1468	43	60	41	1465	171.2	5.97	High	High	High	High	High	High	High	High	0.791	1.315	2.752	1.081	13.029	45.351	19.282	15.859	669.4	846.7	7188.3	5467.2	51.4	18.7	372.8	344.7	38	35	38	38	23	10	36	33	191.4
High	C0H5A0	Uncharacterized protein OS=Plasmodium falciparum (isolate 3D7) OX=36329 GN=PF3D7_1305300 PE=4 SV=1	FALSE	TRUE	12.7092	46	51	46	3525	418.3	7.06	High	High	High	High	High	High	High	High	1.121	1.238	3.672	1.072	8.255	27.049	6.971	6.034	881.9	787	6636	5359.5	106.8	29.1	951.9	888.3	41	41	41	41	23	14	41	41	155.58
High	Q8I5D2	101 kDa malaria antigen OS=Plasmodium falciparum (isolate 3D7) OX=36329 GN=ABRA PE=1 SV=1	FALSE	TRUE	38.6272	30	47	30	743	86.6	4.86	High	High	High	High	High	High	High	High	1.018	1.311	1.312	1.074	0.708	0.912	0.746	0.611	875.2	859.4	3352.5	2557.6	1236.1	942.2	4496.9	4188.2	25	25	25	25	25	25	25	25	144.99
High	Q8I5X9	DNA-directed RNA polymerase subunit beta OS=Plasmodium falciparum (isolate 3D7) OX=36329 GN=PF3D7_1206600 PE=3 SV=1	FALSE	TRUE	29.7241	45	56	45	1450	167.2	8.27	High	High	High	High	High	High	High	High	0.87	1.276	1.49	1.099	0.734	1.258	0.204	0.176	206.9	237.8	1490.7	1168.6	281.8	189.1	7308.5	6652	33	31	38	38	34	28	38	38	155.54
High	Q8IL88	HSP40, subfamily A, putative OS=Plasmodium falciparum (isolate 3D7) OX=36329 GN=PF3D7_1437900 PE=4 SV=1	FALSE	TRUE	41.5094	29	62	29	424	48.4	7.18	High	High	High	High	High	High	High	High	1.261	1.2	2.012	0.988	5.424	8.654	4.61	3.796	2009.5	1593.9	8935.8	7446	370.5	184.2	1938.2	1961.5	25	25	25	25	24	23	25	25	192.7
High	Q8IDK6	Tyrosine kinase-like protein OS=Plasmodium falciparum (isolate 3D7) OX=36329 GN=PF3D7_1349300 PE=4 SV=1	FALSE	TRUE	25.1245	45	51	45	1807	212.4	6.77	High	High	High	High	High	High	High	High	0.96	1.298	2.376	1.078	8.336	20.636	12.144	10.087	639.2	666.1	6134	4727.5	76.7	32.3	505.1	468.7	37	37	37	37	26	14	37	36	150.48
High	Q8IJS7	PRE-binding protein OS=Plasmodium falciparum (isolate 3D7) OX=36329 GN=PF3D7_1011800 PE=4 SV=1	FALSE	TRUE	37.5768	43	49	42	1139	131.5	9.16	High	High	High	High	High	High	High	High	1.181	1.125	1.259	1.073	5.826	6.209	2.78	2.652	1053.2	891.8	4081.2	3627.4	180.8	143.6	1468	1368	31	32	33	33	23	26	33	33	128.19
High	O97298	Uncharacterized protein OS=Plasmodium falciparum (isolate 3D7) OX=36329 GN=PF3D7_0322700 PE=4 SV=2	FALSE	TRUE	13.4367	51	55	51	3096	372.5	8.95	High	High	High	High	High	High	High	High	0.759	1.263	7.597	1.132	10.557	100	20.673	18.528	781.2	1029.4	10696.2	8469.1	74	9.7	517.4	457.1	45	44	46	46	23	8	38	40	151.01
High	A0A143ZYL5	Uncharacterized protein OS=Plasmodium falciparum (isolate 3D7) OX=36329 GN=PF3D7_1036900 PE=4 SV=1	FALSE	TRUE	24.0333	34	43	34	1681	192.6	9.26	High	High	High	High	High	High	High	High	0.886	1.25	2.125	1.059	10.726	25.733	7.403	6.268	835.7	943.3	4427.1	3540.6	77.9	36.7	598	564.9	29	29	29	29	22	14	28	27	141.26
High	Q8I2Z8	Probable ATP-dependent 6-phosphofructokinase OS=Plasmodium falciparum (isolate 3D7) OX=36329 GN=PF3D7_0915400 PE=3 SV=1	FALSE	TRUE	30.1834	35	40	35	1418	159.4	6.76	High	High	High	High	High	High	High	High	1.252	1.154	2.352	1.119	5.669	10.651	4.239	4.109	991.7	792.1	3911.7	3388.7	174.9	74.4	922.7	824.7	29	29	29	29	23	20	28	29	143.97
High	Q8IHN4	Antigen 332, DBL-like protein OS=Plasmodium falciparum (isolate 3D7) OX=36329 GN=PF3D7_1149000 PE=4 SV=2	FALSE	TRUE	7.77942	40	46	40	6093	688.9	3.89	High	High	High	High	High	High	High	High	1.052	1.173	2.054	1.024	2.016	3.938	0.865	0.755	498.8	474.4	2337.8	1993.3	247.5	120.5	2703.3	2639.1	35	35	35	35	35	33	35	35	136.55
High	C0H5B3	Uncharacterized protein OS=Plasmodium falciparum (isolate 3D7) OX=36329 GN=PF3D7_1313800 PE=4 SV=1	FALSE	TRUE	12.9874	46	50	46	3411	408.6	8.82	High	High	High	High	High	High	High	High	0.999	1.115	2.331	1.004	6.388	14.907	6.104	5.496	706.2	707	5402.4	4846.5	110.6	47.4	885	881.9	37	38	38	38	23	16	38	38	131.74
High	Q8IKT7	Uncharacterized protein OS=Plasmodium falciparum (isolate 3D7) OX=36329 GN=PF3D7_1454200 PE=4 SV=1	FALSE	TRUE	22.2934	33	42	32	1404	168.8	9.11	High	High	High	High	High	High	High	High	1.091	1.276	1.345	1.004	1.093	1.347	0.292	0.23	120.6	110.5	1171.7	918.5	110.4	82	4013.7	3997.2	18	20	28	28	26	22	28	28	140.49
High	Q8IBJ1	Ubiquitin carboxyl-terminal hydrolase, putative OS=Plasmodium falciparum (isolate 3D7) OX=36329 GN=PF3D7_0726500 PE=3 SV=1	FALSE	TRUE	12.7238	38	42	35	3183	372.9	7.91	High	High	High	High	High	High	High	High	1.02	1.246	2.05	1.054	12.577	25.263	9.102	7.697	640.8	627.9	3117.4	2502.3	50.9	24.9	342.5	325.1	27	27	27	27	18	11	27	27	139.24
High	A0A144A3N9	Actin II OS=Plasmodium falciparum (isolate 3D7) OX=36329 GN=PF3D7_1412500 PE=3 SV=1	FALSE	TRUE	55.8511	17	46	14	376	42.6	5.34	High	High	High	High	High	High	High	High	1.353	1.103	15.995	1.058	22.163	100	35.241	33.817	699.6	517.1	4761	4316.8	31.6	2	135.1	127.7	13	12	13	13	7	1	11	12	162.97
High	Q8ILG5	ADP-dependent DNA helicase RecQ OS=Plasmodium falciparum (isolate 3D7) OX=36329 GN=PF3D7_1429900 PE=4 SV=1	FALSE	TRUE	24.2361	34	40	34	1440	169.4	8.05	High	High	High	High	High	High	High	High	0.778	1.238	5.821	1.213	8.628	64.51	21.093	20.658	424.6	545.5	4872.6	3934.6	49.2	8.5	231	190.5	26	26	27	27	16	4	25	23	129.53
High	Q8IES7	Uncharacterized protein OS=Plasmodium falciparum (isolate 3D7) OX=36329 GN=PF3D7_1303800 PE=4 SV=1	FALSE	TRUE	5.19901	45	46	40	9271	1111.1	9	High	High	High	High	High	High	High	High	1.079	1.301	5.341	0.787	11.783	58.302	13.409	8.104	665.9	616.9	5401.2	4150.5	56.5	10.6	402.8	512.1	34	34	34	34	18	8	33	30	127.63
High	Q7K6A4	S-adenosylmethionine synthase OS=Plasmodium falciparum (isolate 3D7) OX=36329 GN=PF3D7_0922200 PE=3 SV=1	FALSE	TRUE	59.4527	22	38	22	402	44.8	6.74	High	High	High	High	High	High	High	High	1.05	1.289	1.116	1.077	2.943	3.129	4.365	3.649	1824.2	1737.7	5962	4626.8	619.8	555.4	1365.8	1267.8	21	21	21	21	21	21	21	21	126.44
High	Q8I5G0	Uncharacterized protein OS=Plasmodium falciparum (isolate 3D7) OX=36329 GN=PF3D7_1225700 PE=4 SV=1	FALSE	TRUE	22.8514	33	40	33	1501	178	5.57	High	High	High	High	High	High	High	High	1.148	1.196	5.198	1.079	9.589	43.413	12.193	10.996	556.9	485	5161.5	4314.2	58.1	11.2	423.3	392.3	29	29	29	29	20	10	29	29	127.52
High	Q8I586	Asparagine and aspartate rich protein 1 OS=Plasmodium falciparum (isolate 3D7) OX=36329 GN=PF3D7_1233600 PE=4 SV=1	FALSE	TRUE	8.08972	39	42	38	5439	645.9	6.43	High	High	High	High	High	High	High	High	1.196	1.22	2.824	1.221	6.361	15.023	5.477	5.481	803.5	671.9	4659.3	3818.4	126.3	44.7	850.7	696.6	33	33	33	33	22	20	33	33	126.03
High	Q8IKF0	Eukaryotic initiation factor 4A OS=Plasmodium falciparum (isolate 3D7) OX=36329 GN=PF3D7_1468700 PE=3 SV=1	FALSE	TRUE	43.9698	22	34	22	398	45.3	5.69	High	High	High	High	High	High	High	High	1.311	1.119	2.53	1.041	3.703	7.144	3.52	3.276	543.9	414.7	3349.5	2993.9	146.9	58.1	951.6	913.9	20	20	20	20	18	14	20	20	112.89
High	C0H5D9	Uncharacterized protein OS=Plasmodium falciparum (isolate 3D7) OX=36329 GN=PF3D7_1326600 PE=4 SV=1	FALSE	TRUE	8.87029	42	45	40	4780	575.1	8.94	High	High	High	High	High	High	High	High	1.339	1.221	1.896	0.93	8.831	12.501	6.382	4.864	500	373.3	3406.3	2790.9	56.6	29.9	533.7	573.7	31	32	32	32	13	8	30	25	135.19
High	Q8I4R5	Rhoptry neck protein 3 OS=Plasmodium falciparum (isolate 3D7) OX=36329 GN=PF3D7_1252100 PE=4 SV=1	FALSE	TRUE	16.614	37	40	37	2215	263	9.2	High	High	High	High	High	High	High	High	0.842	1.235	2.54	1.064	13.553	40.891	11.442	9.86	599.4	711.8	5647.8	4572.1	44.2	17.4	493.6	463.7	33	33	33	33	18	9	33	33	123.85
High	Q8IFP3	Tubulin alpha chain OS=Plasmodium falciparum (isolate 3D7) OX=36329 GN=PF3D7_0422300 PE=3 SV=1	FALSE	TRUE	48.4444	18	46	4	450	49.7	5.01	High	High	High	High	High	Medium	High	High	1.13	1.187	2.747	1.162	6.651	16.159	8.513	8.334	88.8	78.6	526.1	443.2	13.4	4.9	61.8	53.2	4	4	4	4	3	1	4	4	149.29
High	C0H4V6	14-3-3 protein OS=Plasmodium falciparum (isolate 3D7) OX=36329 GN=PF3D7_0818200 PE=3 SV=1	FALSE	TRUE	61.4504	18	54	18	262	30.2	4.92	High	High	High	High	High	High	High	High	0.756	1.375	1.197	1.116	7.702	12.203	12.1	9.815	1171.3	1549.9	5846.6	4251.3	152.1	127	483.2	433.1	16	16	16	16	16	16	16	16	193.58
High	Q8I2G1	Ring-exported protein 1 OS=Plasmodium falciparum (isolate 3D7) OX=36329 GN=PF3D7_0935900 PE=4 SV=1	FALSE	TRUE	46.0028	27	40	27	713	83	5.59	High	High	High	High	High	High	High	High	0.777	1.39	1.112	1.081	2.807	4.015	1.872	1.456	1186.5	1526.7	3143.6	2261.9	422.7	380.2	1679.4	1553.6	25	25	25	25	24	23	25	25	125.53
High	Q8I0V4	Endoplasmin, putative OS=Plasmodium falciparum (isolate 3D7) OX=36329 GN=PF3D7_1222300 PE=1 SV=1	FALSE	TRUE	43.7272	38	46	37	821	95	5.41	High	High	High	High	High	High	High	High	1.234	1.081	2.113	1.032	2.816	4.821	1.869	1.783	616.6	499.6	4160.2	3847.4	219	103.6	2226.2	2157.6	33	33	34	34	33	27	34	34	137.62
High	A0A144A4T0	Histone deacetylase OS=Plasmodium falciparum (isolate 3D7) OX=36329 GN=PF3D7_1472200 PE=4 SV=1	FALSE	TRUE	15.5486	38	41	38	2251	268.7	8.98	High	High	High	High	High	High	High	High	1.169	1.159	3.489	1.212	6.94	20.713	18.568	19.415	419.8	359.1	4673.6	4033.6	60.5	17.3	251.7	207.8	31	30	31	31	18	7	29	28	117.67
High	Q8IE49	DNA-directed RNA polymerase subunit OS=Plasmodium falciparum (isolate 3D7) OX=36329 GN=PF3D7_1329000 PE=3 SV=1	FALSE	TRUE	17.0628	39	43	38	2356	274.7	7.88	High	High	High	High	High	High	High	High	1.043	1.313	1.552	0.979	0.726	1.08	0.272	0.203	152.2	145.9	1079.6	822.3	209.5	135	3970.4	4054	23	22	31	31	30	29	31	31	124.51
High	Q8I2U9	Uncharacterized protein OS=Plasmodium falciparum (isolate 3D7) OX=36329 GN=PF3D7_0920400 PE=4 SV=1	FALSE	TRUE	18.3045	31	35	31	1852	224.3	6.48	High	High	High	High	High	High	High	High	0.684	1.568	2.13	1.261	30.233	94.128	9.158	7.363	1214.9	1775.5	3166.7	2019	40.2	18.9	345.8	274.2	27	27	27	27	11	4	24	22	97.99
High	Q8I5C8	Uncharacterized protein OS=Plasmodium falciparum (isolate 3D7) OX=36329 GN=PF3D7_1229000 PE=4 SV=1	FALSE	TRUE	17.6118	30	35	30	1834	223.6	7.31	High	High	High	High	High	High	High	High	0.693	1.45	3.916	1.373	19.236	100	10.956	10.377	860.7	1241.9	2948.3	2033.2	44.7	11.4	269.1	195.9	23	23	23	23	14	10	21	19	112.37
High	O97313	40S ribosomal protein S3a OS=Plasmodium falciparum (isolate 3D7) OX=36329 GN=MAL3P7.35 PE=1 SV=1	FALSE	TRUE	64.1221	24	38	24	262	30	9.77	High	High	High	High	High	High	High	High	1.157	1.159	0.99	1.005	13.839	11.846	12.356	10.708	973.9	841.7	5723.5	4937.3	70.4	71	463.2	461.1	23	23	23	23	20	17	23	23	125.99
High	Q8I5H4	Polyadenylate-binding protein OS=Plasmodium falciparum (isolate 3D7) OX=36329 GN=PF3D7_1224300 PE=3 SV=1	FALSE	TRUE	30.4	22	30	22	875	97.2	8.88	High	High	High	High	High	High	High	High	1.029	1.241	1.12	1.081	4.961	5.398	5.397	4.702	923.7	897.6	2892.9	2331.8	186.2	166.3	536	495.9	17	17	17	17	17	16	17	17	102.74
High	Q8IM32	Uncharacterized protein OS=Plasmodium falciparum (isolate 3D7) OX=36329 GN=PF3D7_1406200 PE=4 SV=1	FALSE	TRUE	10.922	32	36	32	2820	338.2	5.27	High	High	High	High	High	High	High	High	1.071	1.381	3.531	1.087	44.498	100	5.858	4.611	1271.6	1187.4	2035.7	1473.9	28.6	8.1	347.5	319.7	26	26	26	26	9	6	25	23	105.04
High	Q8IE15	Uncharacterized protein OS=Plasmodium falciparum (isolate 3D7) OX=36329 GN=PF3D7_1331200 PE=4 SV=1	FALSE	TRUE	38.5749	22	35	22	407	48.6	5.55	High	High	High	High	High	High	High	High	0.784	1.254	3.992	1.194	7.552	38.466	19.669	18.723	586.2	748	6787.6	5411.7	77.6	19.4	345.1	289	20	20	21	21	15	9	20	21	107.96
High	Q8IL94	Ribonucleoside-diphosphate reductase OS=Plasmodium falciparum (isolate 3D7) OX=36329 GN=PF3D7_1437200 PE=3 SV=1	FALSE	TRUE	29.1617	25	36	25	847	96.8	7.2	High	High	High	High	High	High	High	High	1.084	1.188	1.43	1.034	5.565	7.342	6.473	5.632	848.6	783.1	4820.2	4057.2	152.5	106.7	744.7	720.4	24	24	24	24	21	19	24	24	110.76
High	Q8II82	Cochaperone prefoldin complex subunit, putative OS=Plasmodium falciparum (isolate 3D7) OX=36329 GN=PF3D7_1128100 PE=4 SV=1	FALSE	TRUE	62.0968	22	37	22	248	29.1	5.4	High	High	High	High	High	High	High	High	1.11	1.264	6.071	1.081	78.778	100	6.321	5.408	2577.3	2321.7	2084.7	1649.7	32.7	5.4	329.8	305	21	21	21	21	14	4	21	21	111.62
High	Q8IDQ9	Phosphoethanolamine N-methyltransferase OS=Plasmodium falciparum (isolate 3D7) OX=36329 GN=PF3D7_1343000 PE=4 SV=1	FALSE	TRUE	68.797	15	29	15	266	31	5.6	High	High	High	High	High	High	High	High	1.401	1.095	1.3	1.079	3.595	3.336	3.464	3.413	413.8	295.4	2273.4	2076.7	115.1	88.5	656.4	608.4	14	14	14	14	14	14	14	14	106.48
High	Q8IL97	Histidine triad protein, putative OS=Plasmodium falciparum (isolate 3D7) OX=36329 GN=PF3D7_1436900 PE=1 SV=1	FALSE	TRUE	65	13	36	13	200	23.6	6.13	High	High	High	High	High	High	High	High	1.233	1.134	1.336	1.2	2.232	2.419	15.557	16.464	289.6	234.9	5379.6	4742.3	129.8	97.1	345.8	288.1	13	9	13	13	12	11	13	11	112.23
High	Q8IKW5	Elongation factor 2 OS=Plasmodium falciparum (isolate 3D7) OX=36329 GN=PF3D7_1451100 PE=4 SV=1	FALSE	TRUE	29.5673	23	32	23	832	93.5	6.8	High	High	High	High	High	High	High	High	1.212	1.177	1.058	1.119	3.802	3.319	7.349	6.992	752.8	621.3	4480.8	3808.4	198	187.2	609.7	544.7	20	20	20	20	18	16	18	19	101.68
High	Q8IIS9	Polyadenylate-binding protein-interacting protein 1, putative OS=Plasmodium falciparum (isolate 3D7) OX=36329 GN=PF3D7_1107300 PE=4 SV=1	FALSE	TRUE	8.36833	29	34	28	3334	381.6	7.05	High	High	High	High	High	High	High	High	1.076	1.079	2.482	1.058	1.242	2.864	0.535	0.524	246.5	229	1443.5	1337.4	198.4	80	2698.5	2551.2	23	22	23	23	23	21	23	23	93.01
High	C6KT34	Cell division cycle protein 48 homologue,putative OS=Plasmodium falciparum (isolate 3D7) OX=36329 GN=PF3D7_0619400 PE=4 SV=1	FALSE	TRUE	34.4203	24	28	24	828	92.3	5.08	High	High	High	High	High	High	High	High	0.942	1.255	1.546	1.096	8.507	13.968	2.548	2.226	558.2	592.7	1512.6	1205.5	65.6	42.4	593.6	541.6	15	15	15	15	13	10	15	14	91.43
High	Q8I4U5	26S protease regulatory subunit 8, putative OS=Plasmodium falciparum (isolate 3D7) OX=36329 GN=PF3D7_1248900 PE=3 SV=1	FALSE	TRUE	46.2069	19	30	17	435	49.5	7.05	High	High	High	High	High	High	High	High	1.135	1.162	2.485	1.094	7.531	16.48	4.21	3.963	515.1	453.6	3051.5	2626.7	68.4	27.5	724.9	662.9	15	15	15	15	12	10	15	15	94.34
High	O77306	Serine/threonine protein kinase OS=Plasmodium falciparum (isolate 3D7) OX=36329 GN=PF3D7_0302100 PE=4 SV=1	FALSE	TRUE	25.1868	28	32	28	1338	157.3	5.95	High	High	High	High	High	High	High	High	1.065	1.153	9.106	1.093	7.579	64.779	13.366	12.672	422.6	396.6	3399	2948.9	55.8	6.1	254.3	232.7	17	16	17	17	11	6	17	17	93.04
High	Q8IE18	RNA-binding protein, putative OS=Plasmodium falciparum (isolate 3D7) OX=36329 GN=PF3D7_1330800 PE=4 SV=1	FALSE	TRUE	28.3557	23	38	22	596	68	5.27	High	High	High	High	High	High	High	High	0.407	1.995	4.113	1.125	21.99	100	8.2	4.624	1135.8	2789	5621.8	2818.1	51.7	12.6	685.6	609.4	20	20	20	20	11	11	20	20	93.94
High	Q7KQK6	GTP-binding nuclear protein OS=Plasmodium falciparum (isolate 3D7) OX=36329 GN=PF3D7_1117700 PE=3 SV=1	FALSE	TRUE	70.5607	14	30	14	214	24.9	7.94	High	High	High	High	High	High	High	High	1.236	1.286	6.267	1.166	12.8	64.876	19.476	17.654	535.1	432.8	6113.6	4754.5	41.8	6.7	313.9	269.3	13	12	13	13	10	6	12	12	104.06
High	Q8IKE8	Uncharacterized protein OS=Plasmodium falciparum (isolate 3D7) OX=36329 GN=PF3D7_1468900 PE=4 SV=1	FALSE	TRUE	34.4403	27	29	27	813	97.3	7.11	High	High	High	High	High	High	High	High	0.946	1.333	1.182	1.126	0.398	0.497	1.545	1.306	200.2	211.6	1347.4	1011.1	503.3	425.7	872	774.4	19	19	19	19	19	19	19	19	95.52
High	Q8I3Z1	MATH and LRR domain-containing protein PFE0570w OS=Plasmodium falciparum (isolate 3D7) OX=36329 GN=PFE0570w PE=1 SV=1	FALSE	TRUE	3.37939	37	39	34	10061	1186.8	7.49	High	High	High	High	High	High	High	High	0.961	1.259	1.679	1.123	4.073	7.118	3.59	3.201	488.9	508.9	2987.1	2372.1	120	71.5	832	741	28	28	28	28	19	17	28	28	109.91
High	O97302	Rh5 interacting protein OS=Plasmodium falciparum (isolate 3D7) OX=36329 GN=PF3D7_0323400 PE=4 SV=1	FALSE	TRUE	25.8748	24	31	24	1086	125.8	6.76	High	High	High	High	High	High	High	High	1.397	1.223	1.577	1.038	1.503	1.697	2.612	2.216	127.4	91.2	3047.1	2491.2	84.7	53.7	1166.4	1124	17	14	21	21	17	15	21	21	108.15
High	C6KSP3	Uncharacterized protein OS=Plasmodium falciparum (isolate 3D7) OX=36329 GN=PF3D7_0604500 PE=4 SV=1	FALSE	TRUE	10.7864	26	30	26	2874	334.2	8.4	High	High	High	High	High	High	High	High	1.343	1.258	4.444	1.26	15.132	50.06	11.834	11.86	335.2	249.5	2328.9	1851.7	22.2	5	196.8	156.1	17	17	17	17	9	3	17	17	87.55
High	Q8IKK7	Glyceraldehyde-3-phosphate dehydrogenase OS=Plasmodium falciparum (isolate 3D7) OX=36329 GN=PF3D7_1462800 PE=3 SV=1	FALSE	TRUE	65.2819	20	26	20	337	36.6	7.69	High	High	High	High	High	High	High	High	1.297	1.042	0.94	1.019	1.048	0.76	2.893	2.827	705.2	543.8	2350.8	2255.7	672.9	715.6	812.7	797.8	19	19	19	19	19	19	19	19	90.73
High	C0H5J3	Uncharacterized protein OS=Plasmodium falciparum (isolate 3D7) OX=36329 GN=PF3D7_1359700 PE=4 SV=1	FALSE	TRUE	7.11195	27	32	27	3698	439.6	7.71	High	High	High	High	High	High	High	High	0.795	1.275	14.334	1.214	8.084	100	24.963	23.763	336.5	423	4356	3415.6	41.6	2.9	174.5	143.7	20	20	21	21	17	4	21	20	100.68
High	Q8IB94	E3 ubiquitin-protein ligase, putative OS=Plasmodium falciparum (isolate 3D7) OX=36329 GN=PF3D7_0826100 PE=4 SV=1	FALSE	TRUE	4.35339	34	34	32	8591	1004.5	5.3	High	High	High	High	High	High	High	High	1.15	1.148	1.28	1.151	5.884	6.549	5.826	5.838	436.7	379.7	2421.2	2108.3	74.2	58	415.6	361.2	21	21	21	21	17	13	21	21	96.54
High	Q8IAN7	Tubulin gamma chain OS=Plasmodium falciparum (isolate 3D7) OX=36329 GN=PF3D7_0803700 PE=3 SV=1	FALSE	TRUE	42.4779	19	26	19	452	51.6	6.47	High	High	High	High	High	High	High	High	1.305	1.234	7.588	1.059	12.04	70.023	11.364	9.746	296.2	227.1	3084.1	2498.9	24.6	3.2	271.4	256.4	15	15	15	15	10	3	15	15	95.67
High	Q8I608	Nucleosome assembly protein OS=Plasmodium falciparum (isolate 3D7) OX=36329 GN=PF3D7_1203700 PE=1 SV=2	FALSE	TRUE	44.9568	17	29	17	347	40.5	4.86	High	High	High	High	High	High	High	High	1.301	1.283	1.619	1.108	6.633	8.257	2.731	2.359	959.8	737.7	3743.9	2918.2	144.7	89.4	1370.7	1237.3	14	14	14	14	12	13	14	14	99.13
High	Q8I3T5	Serine/arginine-rich splicing factor 1 OS=Plasmodium falciparum (isolate 3D7) OX=36329 GN=PF3D7_0517300 PE=1 SV=2	FALSE	TRUE	42.2819	14	38	14	298	34.5	10.61	High	High	High	High	High	High	High	High	2.132	1.016	2.404	0.874	0.921	1.038	0.12	0.103	118.6	55.6	578.9	569.8	128.8	53.6	4843.7	5540.1	11	11	14	14	12	11	14	14	114.42
High	C6KT09	Malate:quinone oxidoreductase, putative OS=Plasmodium falciparum (isolate 3D7) OX=36329 GN=PF3D7_0616800 PE=4 SV=1	FALSE	TRUE	38.9635	21	31	21	521	59.5	8.97	High	High	High	High	High	High	High	High	0.809	1.508	2.405	1.112	6.26	18.604	10.049	7.41	725.5	896.5	5176.4	3433.6	115.9	48.2	515.1	463.4	19	19	19	19	16	13	19	19	97.09
High	Q8IJG6	Chromodomain-helicase-DNA-binding protein 1 homolog, putative OS=Plasmodium falciparum (isolate 3D7) OX=36329 GN=PF3D7_1023900 PE=4 SV=1	FALSE	TRUE	8.65385	29	31	29	3328	381	6.33	High	High	High	High	High	High	High	High	0.879	1.155	2.362	1.033	11.822	31.773	4.976	4.452	284.9	324.2	1677.5	1452.7	24.1	10.2	337.1	326.3	18	18	18	18	8	6	18	15	91.75
High	Q8IKH8	40S ribosomal protein S3 OS=Plasmodium falciparum (isolate 3D7) OX=36329 GN=PF3D7_1465900 PE=1 SV=1	FALSE	TRUE	47.9638	12	36	12	221	24.7	10.18	High	High	High	High	High	High	High	High	1.159	1.169	3.02	1.123	23.492	61.189	18.77	18.034	807.3	696.3	6853.1	5860.6	34.4	11.4	365.1	325	13	13	13	13	7	7	11	11	121.66
High	Q8IIS4	Transcription factor with AP2 domain(S) OS=Plasmodium falciparum (isolate 3D7) OX=36329 GN=PF3D7_1107800 PE=4 SV=1	FALSE	TRUE	9.73742	18	28	18	1828	206.7	5.99	High	High	High	High	High	High	High	High	0.957	1.265	7.614	1.15	10	79.552	15.341	13.945	148.3	154.9	2347.1	1855.1	14.8	1.9	153	133	13	13	14	14	8	3	12	12	95.75
High	Q8ILL5	Uncharacterized protein OS=Plasmodium falciparum (isolate 3D7) OX=36329 GN=PF3D7_1423700 PE=4 SV=1	FALSE	TRUE	16.4955	20	24	20	1558	183.5	6.92	High	High	High	High	High	High	High	High	1.087	1.205	12.115	1.156	12.332	100	30.963	29.706	379.8	349.5	3003.4	2493	30.8	2.5	97	83.9	18	18	18	18	12	2	14	15	87.9
High	C0H571	High molecular weight rhoptry protein 2 OS=Plasmodium falciparum (isolate 3D7) OX=36329 GN=PF3D7_0929400 PE=4 SV=1	FALSE	TRUE	20.3919	24	31	24	1378	162.6	8.27	High	High	High	High	High	High	High	High	0.94	1.251	1.411	1.007	2.457	3.691	2.547	2.05	326.8	347.7	1827.8	1461.6	133	94.2	717.6	712.9	18	18	18	18	17	17	18	18	96.97
High	Q8I2W3	Nucleosome assembly protein OS=Plasmodium falciparum (isolate 3D7) OX=36329 GN=PF3D7_0919000 PE=3 SV=1	FALSE	TRUE	46.8401	16	33	16	269	31.8	4.39	High	High	High	High	High	High	High	High	0.932	1.332	1.477	1.111	20.657	32.744	10.239	8.535	1856.8	1992.7	5899.6	4428.1	89.9	60.9	576.2	518.8	17	17	17	17	16	14	17	17	92.66
High	Q8IAL6	Mannose-6-phosphate isomerase, putative OS=Plasmodium falciparum (isolate 3D7) OX=36329 GN=PF3D7_0801800 PE=4 SV=1	FALSE	TRUE	22.0574	27	32	25	1011	117.6	7.14	High	High	High	High	High	High	High	High	1.046	1.166	1.3	1.088	3.041	3.778	1.086	1.014	325	310.6	1688.5	1447.8	106.9	82.2	1554.6	1428.5	20	20	20	20	18	15	20	20	86.65
High	A0A144A0U7	Uncharacterized protein OS=Plasmodium falciparum (isolate 3D7) OX=36329 GN=PF3D7_1213900 PE=4 SV=1	FALSE	TRUE	18.5576	21	25	21	1137	134.5	5.12	High	High	High	High	High	High	High	High	1.205	1.165	3.412	0.991	4.411	12.49	3.771	3.207	447.5	371.4	2773.5	2380	101.4	29.7	735.4	742	19	19	19	19	18	11	19	19	80.29
High	O96153	26S proteasome regulatory subunit RPN1,putative OS=Plasmodium falciparum (isolate 3D7) OX=36329 GN=PF3D7_0205900 PE=4 SV=3	FALSE	TRUE	22.5673	21	25	21	966	108.3	6.37	High	High	High	High	High	High	High	High	1.061	1.174	2.145	0.962	8.808	17.817	5.471	4.481	456.1	430	2478.8	2110.9	51.8	24.1	453.1	471.1	17	17	17	17	14	9	17	17	80.21
High	Q8IAZ0	FAD-dependent monooxygenase, putative OS=Plasmodium falciparum (isolate 3D7) OX=36329 GN=PF3D7_0815300 PE=4 SV=1	FALSE	TRUE	21.5736	21	23	20	1182	140.1	8.98	High	High	High	High	High	High	High	High	0.746	1.354	4.068	1.04	5.503	30.009	8.401	6.453	262.1	351.3	2822.8	2085.3	47.6	11.7	336	323.1	16	16	16	16	13	8	16	16	68.15
High	A0A144A4I8	Uncharacterized protein OS=Plasmodium falciparum (isolate 3D7) OX=36329 GN=PF3D7_1238700 PE=4 SV=1	FALSE	TRUE	31.6832	20	27	20	505	59.8	7.46	High	High	High	High	High	High	High	High	0.876	1.236	3.938	1.885	17.91	80.51	11.353	17.314	423.1	483	2894	2341.9	23.6	6	254.9	135.3	19	19	19	19	10	6	17	15	80.33
High	C6KSY0	Transcription factor with AP2 domain(S) OS=Plasmodium falciparum (isolate 3D7) OX=36329 GN=PF3D7_0613800 PE=4 SV=1	FALSE	TRUE	7.78778	28	29	28	4109	485.3	6.18	High	High	High	High	High	High	High	High	0.955	1.251	4.014	1.328	15.942	67.021	10.452	11.097	293.7	307.6	2795.8	2234.8	18.4	4.6	267.5	201.4	21	21	21	21	10	5	18	17	75.74
High	C6KSP1	Uncharacterized protein OS=Plasmodium falciparum (isolate 3D7) OX=36329 GN=PF3D7_0604300 PE=4 SV=1	FALSE	TRUE	20.9573	17	21	17	773	91.5	7.03	High	High	High	High	High	High	High	High	1.141	1.306	11.275	0.821	8.812	87.082	20.738	13.038	243	213	2469.9	1891.2	27.6	2.4	119.1	145	13	13	13	13	6	3	11	9	71.03
High	C6KTB7	Putative E3 ubiquitin-protein ligase protein PFF1365c OS=Plasmodium falciparum (isolate 3D7) OX=36329 GN=PFF1365c PE=1 SV=1	FALSE	TRUE	3.03295	30	30	28	10287	1205.3	7.96	High	High	High	High	High	High	High	High	0.957	1.301	1.76	1.16	10.731	19.739	8.999	8.022	269.2	281.4	2275.8	1749.3	25.1	14.3	252.9	218.1	20	19	20	20	9	7	17	16	83.26
High	O77380	CPSF (Cleavage and polyadenylation specific factor), subunit A, putative OS=Plasmodium falciparum (isolate 3D7) OX=36329 GN=PF3D7_0317700 PE=4 SV=2	FALSE	TRUE	13.1707	28	31	27	2870	338.3	7.68	High	High	High	High	High	High	High	High	1.218	1.192	3.034	1.104	10.024	24.975	9.43	8.738	724	594.6	4287.8	3598.6	72.2	23.8	454.7	411.8	25	25	25	25	18	9	25	24	92.37
High	K7NTP5	Heat shock protein 70 OS=Plasmodium falciparum (isolate 3D7) OX=36329 GN=PF3D7_0831700 PE=2 SV=1	FALSE	TRUE	26.8041	19	37	8	679	75	5.77	High	High	High	High	High	High	High	High	0.594	1.84	0.557	1.803	1.683	1.579	1.528	1.497	109.1	183.6	366.5	199.1	64.8	116.3	239.8	133	5	5	5	5	5	5	5	5	113.89
High	Q8II24	Heat shock protein 70 OS=Plasmodium falciparum (isolate 3D7) OX=36329 GN=PF3D7_1134000 PE=3 SV=1	FALSE	TRUE	31.5234	21	26	20	663	73.3	6.84	High	High	High	High	High	High	High	High	0.893	1.312	0.643	1.397	3.175	2.286	4.227	4.499	734.5	822.6	2367.3	1804.2	231.4	359.8	560.1	401	19	19	19	19	19	19	19	19	76.26
High	Q8ILL3	60S ribosomal protein L5, putative OS=Plasmodium falciparum (isolate 3D7) OX=36329 GN=PF3D7_1424100 PE=1 SV=1	FALSE	TRUE	60.2041	17	23	17	294	34	9.77	High	High	High	High	High	High	High	High	3.006	0.766	1.243	1.028	12.731	5.266	3.692	4.955	1397.2	464.8	1651.8	2155.7	109.7	88.3	447.4	435.1	15	15	15	15	13	14	15	15	78.63
High	Q8IKH3	26S proteasome regulatory subunit RPN2,putative OS=Plasmodium falciparum (isolate 3D7) OX=36329 GN=PF3D7_1466300 PE=3 SV=1	FALSE	TRUE	19.7952	25	29	25	1172	132.7	5.26	High	High	High	High	High	High	High	High	0.947	1.181	1.612	0.952	5.109	8.7	3.727	3.007	469.1	495.5	2549.5	2159.3	91.8	57	684	718.1	21	22	22	22	16	16	22	22	87.75
High	A0A143ZWF7	Uncharacterized protein OS=Plasmodium falciparum (isolate 3D7) OX=36329 GN=PF3D7_0720900 PE=4 SV=1	FALSE	TRUE	58.4906	17	25	17	265	31.1	5.4	High	High	High	High	High	High	High	High	0.584	2.153	2.243	1.112	100	100	15.105	7.802	1936.7	3318.2	2424.3	1125.8	16	7.1	160.5	144.3	16	16	16	16	6	5	14	15	78.28
High	C0H4L1	Importin-7, putative OS=Plasmodium falciparum (isolate 3D7) OX=36329 GN=PF3D7_0706000 PE=4 SV=1	FALSE	TRUE	15.3784	20	25	20	1229	145.4	5.3	High	High	High	High	High	High	High	High	1.107	1.329	2.464	1.038	2.737	6.09	1.681	1.313	197.9	178.7	1393.8	1048.7	72.3	29.3	829	798.4	19	19	19	19	19	15	19	19	78.41
High	Q8I3K0	Uncharacterized protein OS=Plasmodium falciparum (isolate 3D7) OX=36329 GN=PF3D7_0526500 PE=4 SV=1	FALSE	TRUE	14.5231	21	24	21	1384	165.3	7.69	High	High	High	High	High	High	High	High	0.921	1.241	1.794	1.051	1.953	3.803	3.775	3.199	445.5	483.6	2418.6	1949.5	228.1	127.2	640.6	609.5	19	19	19	19	19	17	19	19	77.64
High	O96271	Replication factor C subunit 1 OS=Plasmodium falciparum (isolate 3D7) OX=36329 GN=PF3D7_0219600 PE=3 SV=1	FALSE	TRUE	24.6681	23	27	23	904	104.1	9.04	High	High	High	High	High	High	High	High	1.367	1.246	3.14	1.027	1.043	2.395	0.795	0.656	119.4	87.3	1073.7	861.5	114.5	36.5	1349.7	1313.8	16	15	17	17	17	8	17	17	73.42
High	Q8IAM0	Glutamate dehydrogenase, putative OS=Plasmodium falciparum (isolate 3D7) OX=36329 GN=PF3D7_0802000 PE=4 SV=1	FALSE	TRUE	18.8976	25	28	25	1397	160.3	6.74	High	High	High	High	High	High	High	High	1.233	1.221	2.043	1.032	5.374	8.906	2.526	2.135	395	320.4	1725.2	1413	73.5	36	683.1	661.9	19	19	20	20	14	15	19	19	85.57
High	Q8IL02	40S ribosomal protein S5 OS=Plasmodium falciparum (isolate 3D7) OX=36329 GN=PF3D7_1447000 PE=1 SV=1	FALSE	TRUE	59.1912	17	33	17	272	29.9	9.99	High	High	High	High	High	High	High	High	1.279	1.323	1.38	1.138	14.14	15.258	17.378	14.94	986.8	771.7	7333.6	5541.6	69.8	50.6	422	370.9	15	15	15	15	13	12	15	15	84.75
High	Q8IDV0	Elongation factor 1-gamma, putative OS=Plasmodium falciparum (isolate 3D7) OX=36329 GN=PF3D7_1338300 PE=4 SV=2	FALSE	TRUE	43.0657	18	25	18	411	47.7	7.39	High	High	High	High	High	High	High	High	1.077	1.152	1.496	1.107	2.538	3.525	1.7	1.634	394.4	366.1	2594.5	2252	155.4	103.9	1525.9	1378.6	17	18	18	18	13	15	18	18	74.56
High	Q8ILG6	Coatamer beta subunit, putative OS=Plasmodium falciparum (isolate 3D7) OX=36329 GN=PF3D7_1429800 PE=4 SV=2	FALSE	TRUE	16.4964	22	24	22	1370	159.9	6.23	High	High	High	High	High	High	High	High	1.367	1.218	3.304	0.981	11.861	28.656	5.984	4.819	337.2	246.6	2243.5	1842.2	28.4	8.6	374.9	382.3	15	15	15	15	10	8	15	15	66.99
High	Q8I450	Actin-like protein, putative OS=Plasmodium falciparum (isolate 3D7) OX=36329 GN=PF3D7_0505200 PE=3 SV=1	FALSE	TRUE	27.9646	17	24	17	565	65.8	5.29	High	High	High	High	High	High	High	High	1.321	1.145	11.903	1.215	8.606	77.543	30.342	32.205	293	221.8	4657.5	4067.8	34	2.9	153.5	126.3	16	15	16	16	10	2	12	11	73.05
High	O96275	Liver stage antigen 3 OS=Plasmodium falciparum (isolate 3D7) OX=36329 GN=PF3D7_0220000 PE=4 SV=1	FALSE	TRUE	11.81	18	21	18	1558	175.6	4.21	High	High	High	High	High	High	High	High	0.962	1.161	1.569	0.906	0.861	1.404	0.593	0.463	186.6	194	1035.7	892.3	216.8	138.2	1747.2	1928.6	14	14	14	14	14	14	14	14	69.12
High	Q8I630	XPA binding protein 1, putative OS=Plasmodium falciparum (isolate 3D7) OX=36329 GN=PF3D7_1201500 PE=4 SV=1	FALSE	TRUE	31.5895	19	23	19	497	57.6	5.78	High	High	High	High	High	High	High	High	1.282	1.188	1.819	1.004	0.798	1.132	0.55	0.465	301.8	235.4	1414.3	1190.9	378.1	207.9	2571.4	2562	16	15	17	17	16	15	17	17	73.17
High	Q8IC42	Uncharacterized protein OS=Plasmodium falciparum (isolate 3D7) OX=36329 GN=PF3D7_0702500 PE=4 SV=1	FALSE	TRUE	60.8696	10	22	10	253	27.7	8.56	High	High	High	High	High	High	High	High	1.042	1.36	1.152	1.079	3.251	3.596	2.094	1.661	741.1	711.4	1668	1226.2	228	197.8	796.4	738.3	7	7	7	7	7	7	7	7	77.46
High	Q8I5E0	Histone S-adenosyl methyltransferase, putative OS=Plasmodium falciparum (isolate 3D7) OX=36329 GN=PF3D7_1227800 PE=4 SV=1	FALSE	TRUE	23.6264	23	25	23	1092	129.1	8.19	High	High	High	High	High	High	High	High	1.102	1.362	22.249	1.242	13.699	100	5.314	4.846	264.7	240.1	1835.4	1347.7	19.3	0.9	345.4	278.1	16	16	16	16	11	1	16	16	72.04
High	Q8IBX6	Histone deacetylase complex subunit SAP18,putative OS=Plasmodium falciparum (isolate 3D7) OX=36329 GN=PF3D7_0711400 PE=4 SV=1	FALSE	TRUE	17.9945	16	26	16	728	88.4	9.66	High	High	High	High	High	High	High	High	1.085	1.147	7.718	1.178	3.125	22.232	15.763	16.181	165.4	152.4	4372.5	3811.3	52.9	6.9	277.4	235.5	16	17	17	17	11	6	16	16	87.59
High	Q8I531	Transcription factor with AP2 domain(S) OS=Plasmodium falciparum (isolate 3D7) OX=36329 GN=PF3D7_1239200 PE=4 SV=1	FALSE	TRUE	10.4385	25	26	25	2577	299.2	6.32	High	High	High	High	High	High	High	High	0.971	1.154	6.338	0.894	15.458	100	7.765	6.017	351.8	362.4	2264.2	1962.5	22.8	3.6	291.6	326.1	20	20	20	20	13	4	17	19	72.04
High	C6KTE1	Uncharacterized protein OS=Plasmodium falciparum (isolate 3D7) OX=36329 GN=PF3D7_0630600 PE=4 SV=2	FALSE	TRUE	20	17	21	17	935	110.1	5.87	High	High	High	High	High	High	High	High	0.666	1.5	1.68	1.024	6.402	16.151	5.424	3.702	448	672.7	2087.7	1391.5	70	41.6	384.9	375.9	15	15	15	15	11	8	15	15	70.05
High	Q8I5S6	Eukaryotic translation initiation factor 3 subunit A OS=Plasmodium falciparum (isolate 3D7) OX=36329 GN=PF3D7_1212700 PE=3 SV=1	FALSE	TRUE	16.9208	29	30	28	1377	166	6.81	High	High	High	High	High	High	High	High	1.034	1.211	1.733	0.994	2.007	3.364	0.798	0.655	396.9	384	1463.7	1208.9	197.7	114.1	1834.1	1844.8	19	19	19	19	19	19	19	19	78.17
High	A0A143ZVL6	Uncharacterized protein OS=Plasmodium falciparum (isolate 3D7) OX=36329 GN=PF3D7_0806700 PE=4 SV=1	FALSE	TRUE	10.8087	27	30	26	2572	307.4	8.02	High	High	High	High	High	High	High	High	0.814	1.59	31.147	1.264	32.688	100	10.491	8.342	1124.6	1381.2	3603.7	2266.6	34.4	1.1	343.5	271.7	23	23	23	23	12	2	21	20	72.83
High	Q8IEK3	26S protease regulatory subunit 7, putative OS=Plasmodium falciparum (isolate 3D7) OX=36329 GN=PF3D7_1311500 PE=3 SV=2	FALSE	TRUE	53.8095	19	27	18	420	46.8	6.7	High	High	High	High	High	High	High	High	1.184	1.27	2.061	1.241	8.045	14.002	4.215	4.117	393.4	332.3	2614.3	2058.4	48.9	23.7	620.3	500	16	16	16	16	8	6	16	16	81.81
High	C6KSR5	Coatomer alpha subunit, putative OS=Plasmodium falciparum (isolate 3D7) OX=36329 GN=PF3D7_0606700 PE=4 SV=1	FALSE	TRUE	17.1958	22	23	22	1512	176.8	8.34	High	High	High	High	High	High	High	High	1.065	1.239	1.917	1.093	12.686	22.841	6.956	6.139	385.7	362.2	2728.2	2202.2	30.4	15.9	392.2	358.7	15	15	15	15	11	6	15	15	72.04
High	C0H5L5	Uncharacterized protein OS=Plasmodium falciparum (isolate 3D7) OX=36329 GN=PF3D7_1369200 PE=4 SV=1	FALSE	TRUE	10.5069	20	20	20	2170	258.9	9.07	High	High	High	High	High	High	High	High	0.67	1.725	5.144	1.286	72.91	100	19.59	14.609	647.2	965.8	2100	1217.6	8.9	1.7	107.2	83.3	13	13	13	13	4	2	11	11	63.2
High	Q9TY94	ATP-dependent RNA helicase UAP56 OS=Plasmodium falciparum (isolate 3D7) OX=36329 GN=PF3D7_0209800 PE=4 SV=1	FALSE	TRUE	28.6652	13	23	13	457	52.2	6	High	High	High	High	High	High	High	High	1.258	1.083	3.084	1.028	2.013	4.936	1.51	1.434	187.4	149	1723.4	1591.4	93.1	30.2	1141	1109.5	12	12	12	12	12	10	12	12	67.88
High	C0H4S0	AAA family ATPase, putative OS=Plasmodium falciparum (isolate 3D7) OX=36329 GN=PF3D7_0806000 PE=4 SV=1	FALSE	TRUE	16.9967	24	24	24	1212	145.6	9.23	High	High	High	High	High	High	High	High	1.243	1.118	4.391	1.076	10.017	35.381	13.361	12.864	500.7	402.8	3002.3	2685.9	50	11.4	224.7	208.8	19	19	19	19	14	8	19	19	74.32
High	Q8IHR8	Ras-related protein Rab-6 OS=Plasmodium falciparum (isolate 3D7) OX=36329 GN=PF3D7_1144900 PE=4 SV=2	FALSE	TRUE	59.9034	12	24	11	207	23.6	6.58	High	High	High	High	High	High	High	High	1.024	1.137	4.51	0.98	0.668	2.943	0.508	0.438	187.2	182.9	1581.5	1390.6	280.3	62.1	3115.3	3177.5	13	13	13	13	13	10	13	13	78.88
High	Q8IJC6	60S ribosomal protein L3 OS=Plasmodium falciparum (isolate 3D7) OX=36329 GN=PF3D7_1027800 PE=1 SV=1	FALSE	TRUE	33.4197	15	23	15	386	44.2	10.2	High	High	High	High	High	High	High	High	1.82	1.129	1.485	1.171	8.586	7.005	6.065	6.292	1088.8	598.1	4615.2	4087.7	126.8	85.4	761	649.7	15	15	15	15	14	11	15	15	74.65
High	Q8I3U6	40S ribosomal protein S11 OS=Plasmodium falciparum (isolate 3D7) OX=36329 GN=PF3D7_0516200 PE=1 SV=1	FALSE	TRUE	51.6556	10	19	10	151	16.1	10.49	High	High	High	High	High	High	High	High	1.419	1.255	2.586	1.129	14.634	26.673	15.571	14.007	447.7	315.6	2331	1857.6	30.6	11.8	149.7	132.6	10	10	10	10	4	6	8	8	73.16
High	C6KTA4	Pyruvate kinase OS=Plasmodium falciparum (isolate 3D7) OX=36329 GN=PF3D7_0626800 PE=1 SV=1	FALSE	TRUE	33.0724	15	21	15	511	55.6	7.55	High	High	High	High	High	High	High	High	1.091	1.147	0.9	1.294	1.923	1.587	6.234	7.03	311.4	285.5	2360.9	2057.7	162	179.9	378.7	292.7	14	13	14	14	14	12	14	13	64.13
High	Q8IAW0	Importin subunit alpha OS=Plasmodium falciparum (isolate 3D7) OX=36329 GN=PF3D7_0812400 PE=3 SV=1	FALSE	TRUE	32.2936	14	20	14	545	61.1	5.3	High	High	High	High	High	High	High	High	0.741	1.573	2.101	1.041	9.219	26.143	4.312	2.854	316.8	427.7	1748.3	1111.3	34.4	16.4	405.5	389.4	12	12	12	12	10	7	12	12	62.09
High	Q8IBA0	Receptor for activated c kinase OS=Plasmodium falciparum (isolate 3D7) OX=36329 GN=PF3D7_0826700 PE=4 SV=1	FALSE	TRUE	46.7492	12	18	12	323	35.7	6.71	High	High	High	High	High	High	High	High	1.625	1.123	0.859	1.289	4.475	2.366	11.523	13.232	283.1	174.2	1946.3	1733.3	63.3	73.7	168.9	131	10	10	10	10	9	8	10	10	67
High	Q8IHR0	Uncharacterized protein OS=Plasmodium falciparum (isolate 3D7) OX=36329 GN=PF3D7_1145800 PE=4 SV=1	FALSE	TRUE	18.3607	17	18	17	915	108.9	8.32	High	High	High	High	High	High	High	High	1.1	1.303	1.112	1.045	0.605	0.612	0.216	0.174	69.6	63.3	416.6	319.7	115	103.4	1925.1	1841.8	10	11	15	15	14	14	15	14	60.18
High	Q8I3J5	DNA replication licensing factor MCM3, putative OS=Plasmodium falciparum (isolate 3D7) OX=36329 GN=PF3D7_0527000 PE=3 SV=1	FALSE	TRUE	24.3243	20	22	20	962	109.7	5.49	High	High	High	High	High	High	High	High	1.359	1.148	1.248	1.011	2.897	2.66	2.553	2.247	721.4	530.7	2027.7	1765.7	249	199.5	794.3	785.8	18	18	18	18	18	18	18	18	66.93
High	Q8ILZ1	Rhoptry-associated protein 1 OS=Plasmodium falciparum (isolate 3D7) OX=36329 GN=PF3D7_1410400 PE=4 SV=1	FALSE	TRUE	29.2839	18	20	18	782	90	7.11	High	High	High	High	High	High	High	High	0.818	1.237	2.247	0.95	2.023	5.56	2.039	1.567	97.9	119.7	838.5	678	48.4	21.5	411.2	432.7	10	10	10	10	10	7	10	10	73.4
High	Q8IHR4	Dynamin-like protein OS=Plasmodium falciparum (isolate 3D7) OX=36329 GN=PF3D7_1145400 PE=3 SV=1	FALSE	TRUE	23.7754	20	22	19	837	96.3	8.16	High	High	High	High	High	High	High	High	1.117	1.177	2.931	0.954	3.674	9.644	3.001	2.433	226.6	202.9	1736.8	1475.9	61.7	21	578.8	606.6	16	16	16	16	15	11	16	16	67.87
High	Q6LFH8	Ornithine aminotransferase OS=Plasmodium falciparum (isolate 3D7) OX=36329 GN=OAT PE=1 SV=1	FALSE	TRUE	43.7198	17	19	17	414	46	6.89	High	High	High	High	High	High	High	High	1.292	1.013	0.939	1.086	1.654	1.202	4.181	4.483	312.9	242.1	1162.2	1147.5	189.1	201.4	278	256	13	11	13	13	13	11	13	13	63.63
High	Q8I0U8	Merozoite surface protein 1 OS=Plasmodium falciparum (isolate 3D7) OX=36329 GN=PF3D7_0930300 PE=4 SV=1	FALSE	TRUE	14.8837	24	25	24	1720	195.6	6.51	High	High	High	High	High	High	High	High	1.022	1.173	0.927	1.166	5.089	4.615	1.923	1.912	351.1	343.5	1631	1390.4	69	74.4	848	727.4	17	17	17	17	14	14	17	17	68.98
High	Q8ILS7	Prefoldin subunit 2, putative OS=Plasmodium falciparum (isolate 3D7) OX=36329 GN=PF3D7_1416900 PE=4 SV=1	FALSE	TRUE	69.3878	9	21	9	147	16.6	5.15	High	High	High	High	High	High	High	High	1.058	1.295	2.226	1.287	97.05	100	6.771	6.731	2886.5	2729.5	1291.8	997.6	29.7	13.4	190.8	148.2	9	9	9	9	7	4	9	9	73.67
High	Q8IC20	Methyltransferase, putative OS=Plasmodium falciparum (isolate 3D7) OX=36329 GN=PF3D7_0705000 PE=4 SV=1	FALSE	TRUE	17.8895	20	24	20	1213	145.1	6.9	High	High	High	High	High	High	High	High	0.98	1.467	4.043	1.126	71.155	100	10.422	8.002	1381.9	1410.7	2383.6	1624.7	19.4	4.8	228.7	203	16	16	16	16	9	5	16	16	56.76
High	Q8II61	60S acidic ribosomal protein P0 OS=Plasmodium falciparum (isolate 3D7) OX=36329 GN=PF3D7_1130200 PE=3 SV=1	FALSE	TRUE	46.8354	12	20	12	316	34.9	6.71	High	High	High	High	High	High	High	High	2.883	1.11	2.45	1.088	8.62	7.326	2.881	2.824	830.4	288	2183.5	1967.8	96.3	39.3	757.9	696.7	11	11	11	11	10	9	11	11	70.91
High	Q8I431	60S ribosomal protein L4 OS=Plasmodium falciparum (isolate 3D7) OX=36329 GN=PF3D7_0507100 PE=1 SV=1	FALSE	TRUE	37.9562	15	24	15	411	46.2	10.49	High	High	High	High	High	High	High	High	2.054	1.025	1.571	1.225	9.532	7.291	6.37	7.61	663.9	323.2	2026.4	1976.5	69.7	44.3	318.1	259.7	15	15	15	15	11	12	15	15	74.45
High	Q8I5V5	Probable cytosolic iron-sulfur protein assembly protein CIAO1 homolog OS=Plasmodium falciparum (isolate 3D7) OX=36329 GN=PF3D7_1209400 PE=3 SV=1	FALSE	TRUE	22.3485	20	21	19	792	91.8	6.46	High	High	High	High	High	High	High	High	0.981	1.402	2.352	1.337	23.651	56.732	13.132	12.524	1602.3	1634.1	2294.2	1636.3	67.7	28.8	174.7	130.7	14	14	14	14	8	4	12	12	62.39
High	Q8IC15	Inositol-phosphate phosphatase, putative OS=Plasmodium falciparum (isolate 3D7) OX=36329 GN=PF3D7_0705500 PE=4 SV=1	FALSE	TRUE	7.17839	21	23	20	2814	330.5	7.4	High	High	High	High	High	High	High	High	1.092	1.167	2.454	1.613	5.99	13.458	3.413	4.719	208.7	191.1	1616.6	1385.6	34.8	14.2	473.7	293.7	17	17	17	17	10	7	17	17	66.15
High	Q8IBH6	Uncharacterized protein OS=Plasmodium falciparum (isolate 3D7) OX=36329 GN=PF3D7_0728100 PE=4 SV=1	FALSE	TRUE	4.24384	26	27	26	5561	670.7	9.25	High	High	High	High	High	High	High	High	1.146	1.293	9.895	1.236	10.151	87.64	25.136	24.017	406.5	354.7	4315.9	3337.4	40	4	171.7	139	19	19	19	19	9	2	17	17	56.3
High	O77395	40S ribosomal protein S15A, putative OS=Plasmodium falciparum (isolate 3D7) OX=36329 GN=PF3D7_0316800 PE=1 SV=1	FALSE	TRUE	71.5385	10	20	10	130	14.9	9.99	High	High	High	High	High	High	High	High	1.384	1.146	4.442	1.415	22.501	72.228	15.239	18.818	539.8	390.1	2412.3	2104.6	24	5.4	158.3	111.8	10	10	10	10	7	2	10	10	67.03
High	Q8I285	Uncharacterized protein OS=Plasmodium falciparum (isolate 3D7) OX=36329 GN=PF3D7_0105600 PE=4 SV=1	FALSE	TRUE	16.5033	21	23	21	1224	147.3	6.87	High	High	High	High	High	High	High	High	1.207	1.479	1.496	1.233	50.914	63.114	5.352	4.462	1334.8	1105.7	1672	1130.3	26.2	17.5	312.4	253.3	15	15	15	15	7	4	15	15	65.97
High	Q8IC01	Heat shock protein 110 OS=Plasmodium falciparum (isolate 3D7) OX=36329 GN=PF3D7_0708800 PE=3 SV=1	FALSE	TRUE	25.315	20	20	20	873	99.9	5.69	High	High	High	High	High	High	High	High	1.011	1.382	1.076	1.078	8.104	8.627	3.642	2.84	749.4	741.5	1131.5	818.7	92.5	86	310.7	288.3	16	16	16	16	16	13	16	16	65.8
High	Q8IAW1	RNA-binding protein, putative OS=Plasmodium falciparum (isolate 3D7) OX=36329 GN=PF3D7_0812500 PE=4 SV=1	FALSE	TRUE	17.9541	20	23	19	958	117	9.17	High	High	High	High	High	High	High	High	0.994	1.413	4.022	1.108	10.31	41.724	20.835	16.345	853.4	858.6	4390	3107.1	82.8	20.6	210.7	190.1	19	19	19	19	17	10	18	18	64.36
High	Q8I502	40S ribosomal protein S17, putative OS=Plasmodium falciparum (isolate 3D7) OX=36329 GN=PF3D7_1242700 PE=1 SV=1	FALSE	TRUE	56.9343	11	24	11	137	16.1	10.42	High	High	High	High	High	High	High	High	1.22	1.225	1.986	1.168	8.887	14.47	13.936	13.286	322.5	264.4	3128.7	2554.1	36.3	18.3	224.5	192.2	10	10	10	10	8	6	10	10	75.12
High	Q8I5Y3	Eukaryotic translation initiation factor 3 subunit C OS=Plasmodium falciparum (isolate 3D7) OX=36329 GN=PF3D7_1206200 PE=3 SV=1	FALSE	TRUE	18.2927	19	23	19	984	115.9	5.38	High	High	High	High	High	High	High	High	1.172	1.126	2.174	0.994	1.892	3.511	0.607	0.536	287.3	245.2	954	847.3	151.8	69.8	1572.6	1581.7	15	15	15	15	15	13	15	15	65.76
High	Q8I3J0	Hsc70-interacting protein OS=Plasmodium falciparum (isolate 3D7) OX=36329 GN=PF3D7_0527500 PE=4 SV=1	FALSE	TRUE	26.6376	11	16	11	458	51.1	4.75	High	High	High	High	High	High	High	High	0.9	1.39	1.531	1.007	3.313	5.636	1.988	1.441	337.9	375.4	735.8	529.4	102	66.6	370.1	367.4	7	7	7	7	7	7	7	7	60.5
High	Q8I320	Elongation factor 1-beta OS=Plasmodium falciparum (isolate 3D7) OX=36329 GN=PF3D7_0913200 PE=4 SV=1	FALSE	TRUE	42.029	14	19	14	276	32	5.08	High	High	High	High	High	High	High	High	1.48	1.159	1.013	1.163	2.28	1.561	1.701	1.707	310	209.4	1421	1226.2	135.9	134.1	835.6	718.3	11	11	11	11	11	11	11	11	60.46
High	Q8IIU8	40S ribosomal protein S4 OS=Plasmodium falciparum (isolate 3D7) OX=36329 GN=PF3D7_1105400 PE=1 SV=2	FALSE	TRUE	65.1341	17	27	16	261	29.8	10.08	High	High	High	High	High	High	High	High	1.041	1.043	1.596	1.025	10.23	15.688	13.147	12.922	734.4	705.5	4303	4126.5	71.8	45	327.3	319.3	15	15	15	15	9	10	14	14	80.04
High	Q9U0L3	Transcription factor, putative OS=Plasmodium falciparum (isolate 3D7) OX=36329 GN=PF3D7_0407300 PE=4 SV=1	FALSE	TRUE	35.3125	13	16	13	320	38.4	7.8	High	High	High	High	High	High	High	High	1.097	1.212	1.302	1.006	1.779	2.112	0.394	0.326	141.7	129.1	822.8	678.6	79.6	61.1	2090.9	2078.5	8	10	13	13	11	11	13	13	56.81
High	Q8IEM1	U4/U6 small nuclear ribonucleoprotein PRP3,putative OS=Plasmodium falciparum (isolate 3D7) OX=36329 GN=PF3D7_1309300 PE=4 SV=1	FALSE	TRUE	21.4286	14	22	13	728	86.4	9.07	High	High	High	High	High	High	High	High	0.842	1.265	2.789	1.06	12.007	39.76	14.513	12.16	183.1	217.3	2648.7	2093.8	15.2	5.5	182.5	172.2	12	12	13	13	10	4	13	13	72.06
High	A0A143ZY29	Regulator of nonsense transcripts 1, putative OS=Plasmodium falciparum (isolate 3D7) OX=36329 GN=PF3D7_1005500 PE=4 SV=1	FALSE	TRUE	12.2863	17	18	16	1579	183.8	7.61	High	High	High	High	High	High	High	High	1.044	1.184	2.627	1.087	6.568	16.517	10.847	9.958	162.5	155.6	1517.5	1281.7	24.7	9.4	139.9	128.7	11	11	11	11	6	4	9	10	55.53
High	Q8ILR7	DNA helicase OS=Plasmodium falciparum (isolate 3D7) OX=36329 GN=PF3D7_1417800 PE=3 SV=1	FALSE	TRUE	22.2451	18	19	18	971	111.4	5.72	High	High	High	High	High	High	High	High	1.154	1.218	3.434	1.179	7.382	21.971	4.79	4.638	354.5	307.2	2212.2	1816.3	48	14	461.8	391.6	17	17	17	17	13	9	17	17	62.39
High	Q8I5U3	Uncharacterized protein OS=Plasmodium falciparum (isolate 3D7) OX=36329 GN=PF3D7_1210600 PE=4 SV=1	FALSE	TRUE	16.2441	18	21	18	1065	122.8	6.35	High	High	High	High	High	High	High	High	1.26	1.139	2.615	1.013	10.307	21.4	9.731	8.652	174.7	138.7	1341	1177.3	17	6.5	137.8	136.1	10	10	10	10	7	3	9	10	58.69
High	Q8IE50	Myosin C OS=Plasmodium falciparum (isolate 3D7) OX=36329 GN=PF3D7_1329100 PE=3 SV=1	FALSE	TRUE	8.65741	18	19	18	2160	250.1	8.63	High	High	High	High	High	High	High	High	0.487	1.331	0.59	0.934	3.455	4.188	2.418	1.697	159.7	328.1	1085.3	815.5	46.2	78.4	448.8	480.6	13	13	13	13	13	8	13	13	49.27
High	O77371	Cleavage and polyadenylation specificity factor,putative OS=Plasmodium falciparum (isolate 3D7) OX=36329 GN=PF3D7_0318600 PE=4 SV=1	FALSE	TRUE	17.0108	16	17	14	1017	118.8	8.27	High	High	High	High	High	High	High	High	0.761	1.809	3.984	1.285	41.599	100	9.572	6.798	740.9	973.9	1738.2	961	17.8	4.5	181.6	141.4	15	15	15	15	8	5	13	14	52.87
High	C0H5B1	Eukaryotic translation initation factor 4 gamma OS=Plasmodium falciparum (isolate 3D7) OX=36329 GN=PF3D7_1312900 PE=4 SV=1	FALSE	TRUE	14.9004	18	21	18	1255	146.6	8.5	High	High	High	High	High	High	High	High	0.901	1.238	3.531	1.019	1.15	4.508	0.536	0.441	91.2	101.3	626.6	506.1	79.4	22.5	1169.3	1147.9	13	12	13	13	12	9	13	13	63.7
High	Q8I3U4	Phosducin-like protein, putative OS=Plasmodium falciparum (isolate 3D7) OX=36329 GN=PF3D7_0516400 PE=4 SV=1	FALSE	TRUE	32.2388	12	18	12	335	39.8	5.64	High	High	High	High	High	High	High	High	0.986	1.135	6.502	0.992	65.974	100	6.847	5.979	804.7	816.1	1285.1	1131.9	12.2	1.9	187.7	189.3	12	12	12	12	6	2	12	12	61.73
High	Q8IDV2	26S proteasome regulatory subunit RPN3,putative OS=Plasmodium falciparum (isolate 3D7) OX=36329 GN=PF3D7_1338100 PE=4 SV=1	FALSE	TRUE	24.0557	14	19	14	503	59	8.59	High	High	High	High	High	High	High	High	1.022	1.087	3.177	1.102	8.577	26.661	4.786	4.854	279.1	273.1	1591.4	1464.2	32.5	10.2	332.5	301.6	13	13	13	13	8	7	13	13	59.14
High	Q8IEI6	EMP1-trafficking protein OS=Plasmodium falciparum (isolate 3D7) OX=36329 GN=PF3D7_1302000 PE=4 SV=1	FALSE	TRUE	25.9615	8	18	8	312	36.5	8.73	High	High	High	High	High	High	High	High	1.005	1.509	1.283	1.036	2.463	3.146	1.559	1.071	306.6	305.1	708.9	469.9	124.5	97	454.6	438.9	7	7	7	7	7	6	7	7	64.22
High	Q8IJV3	Small subunit rRNA synthesis-associated protein,putative OS=Plasmodium falciparum (isolate 3D7) OX=36329 GN=PF3D7_1009200 PE=4 SV=1	FALSE	TRUE	21.3115	17	19	17	915	106.4	6.1	High	High	High	High	High	High	High	High	0.731	1.659	1.388	1.076	41.094	78.059	7.25	4.704	649.6	888.8	1450.1	874	15.8	11.4	200	185.8	14	13	14	14	7	5	14	14	56.07
High	Q8ILB9	Dynein-related AAA-type ATPase, putative OS=Plasmodium falciparum (isolate 3D7) OX=36329 GN=PF3D7_1434500 PE=4 SV=2	FALSE	TRUE	2.62801	21	21	19	8105	970.4	7.87	High	High	High	High	High	High	High	High	1.055	1.287	2.067	1.092	8.624	16.902	6.308	5.355	225	213.3	1662.2	1291.6	26.1	12.6	263.5	241.2	17	16	17	17	10	5	17	17	56.43
High	O77393	Uncharacterized protein OS=Plasmodium falciparum (isolate 3D7) OX=36329 GN=PF3D7_0316200 PE=4 SV=2	FALSE	TRUE	8.91457	23	23	21	2423	293.5	9.47	High	High	High	High	High	High	High	High	1.211	1.162	4	1.095	2.807	9.274	11.758	11.08	167.9	138.6	2629.1	2262.9	59.8	14.9	223.6	204.2	14	13	14	14	9	6	13	12	48.03
High	A0A143ZZG2	40S ribosomal protein SA OS=Plasmodium falciparum (isolate 3D7) OX=36329 GN=PF3D7_1026800 PE=3 SV=1	FALSE	TRUE	43.7262	12	17	12	263	29.8	6.25	High	High	High	High	High	High	High	High	1.067	1.174	1.083	1.167	4.485	4.553	5.116	5.088	407.6	382.1	1902.6	1620.9	90.9	83.9	371.9	318.5	11	11	11	11	8	10	11	11	60.36
High	C0H5J2	Uncharacterized protein OS=Plasmodium falciparum (isolate 3D7) OX=36329 GN=PF3D7_1359600 PE=4 SV=1	FALSE	TRUE	9.1358	15	16	14	2025	235	6.23	High	High	High	High	High	High	High	High	1.078	1.244	1.678	1.399	7.407	11.528	9.149	10.291	106.6	98.9	868.2	698.1	14.4	8.6	94.9	67.8	10	10	10	10	4	2	10	9	55.55
High	O77381	40S ribosomal protein S11, putative OS=Plasmodium falciparum (isolate 3D7) OX=36329 GN=PF3D7_0317600 PE=1 SV=2	FALSE	TRUE	66.4596	13	30	13	161	18.7	10.17	High	High	High	High	High	High	High	High	1.136	1.167	4.21	1.169	11.842	43.875	11.433	11.45	527.4	464.2	4500.1	3856	44.5	10.6	393.6	336.8	13	13	13	13	10	6	13	13	78.25
High	Q8IHR6	Coatomer subunit gamma OS=Plasmodium falciparum (isolate 3D7) OX=36329 GN=PF3D7_1145100 PE=3 SV=1	FALSE	TRUE	16.573	18	20	18	1068	124.3	6.86	High	High	High	High	High	High	High	High	0.993	0.947	2.418	1.052	7.437	18.11	3.395	3.772	204.4	205.8	1222.6	1291	27.5	11.4	360.1	342.2	8	8	8	8	6	3	8	8	55.13
High	O97285	ATP-dependent RNA helicase DDX6 OS=Plasmodium falciparum (isolate 3D7) OX=36329 GN=PF3D7_0320800 PE=3 SV=1	FALSE	TRUE	35.3349	14	17	14	433	49.4	8.03	High	High	High	High	High	High	High	High	1.306	1.252	3.716	1.022	0.921	2.62	0.492	0.401	119.8	91.8	873.5	697.6	130.1	35	1776.6	1738.6	11	10	12	13	13	10	13	13	54.88
High	O77385	Cdc2-related protein kinase 4 OS=Plasmodium falciparum (isolate 3D7) OX=36329 GN=PF3D7_0317200 PE=4 SV=1	FALSE	TRUE	12.6851	21	22	21	1553	182.1	8.15	High	High	High	High	High	High	High	High	1.057	1.183	1.3	0.987	28.58	35.155	16.349	13.641	373.2	353.2	2486.7	2102.4	13.1	10	152.1	154.1	16	16	16	16	9	4	12	11	63.37
High	Q8I6U4	Cysteine proteinase falcipain 2a OS=Plasmodium falciparum (isolate 3D7) OX=36329 GN=PF3D7_1115700 PE=1 SV=1	FALSE	TRUE	18.595	10	23	10	484	55.9	7.43	High	High	High	High	High	High	High	High	1.798	1.282	77.192	0.985	9.85	100	24.751	19.029	486.4	270.6	4237.4	3305.8	49.4	0.6	171.2	173.7	10	10	10	10	6	1	9	10	62.6
High	C6KT82	SNF2 helicase, putative OS=Plasmodium falciparum (isolate 3D7) OX=36329 GN=PF3D7_0624600 PE=4 SV=1	FALSE	TRUE	7.02464	18	19	18	2719	315.4	6.98	High	High	High	High	High	High	High	High	1.037	1.219	1.668	1.046	7.315	11.761	8.2	7.039	187.3	180.6	1324.2	1086.7	25.6	15.4	161.5	154.4	8	8	8	8	7	4	8	8	53.14
High	C6KSZ7	Uncharacterized protein OS=Plasmodium falciparum (isolate 3D7) OX=36329 GN=PF3D7_0615600 PE=4 SV=1	FALSE	TRUE	7.12025	17	18	17	2528	303.9	6.47	High	High	High	High	High	High	High	High	1.253	1.235	2.871	0.917	0.789	1.807	0.59	0.438	112.7	89.9	824.7	668	142.9	49.8	1398.8	1525.5	12	13	13	13	13	12	13	13	45.06
High	Q8I1S0	Small GTP-binding protein sar1 OS=Plasmodium falciparum (isolate 3D7) OX=36329 GN=PF3D7_0416800 PE=3 SV=1	FALSE	TRUE	65.1042	10	18	10	192	22	7.3	High	High	High	High	High	High	High	High	1.461	1.262	4.36	1.044	2.629	7.848	1.618	1.338	278.9	190.9	2090.7	1656.8	106.1	24.3	1292.3	1238.3	9	9	9	9	9	8	9	9	57.39
High	Q8IL06	Uncharacterized protein PF14_0444 OS=Plasmodium falciparum (isolate 3D7) OX=36329 GN=PF14_0444 PE=1 SV=2	FALSE	TRUE	33.8936	13	16	13	357	42.6	4.97	High	High	High	High	High	High	High	High	0.659	1.207	1.511	1.174	51.119	100	6.378	6.207	83.9	127.3	1385.3	1148	1.6	1.1	217.2	184.9	10	9	10	10	3	2	10	10	56.85
High	Q8IIR0	Pre-mRNA-processing factor 6, putative OS=Plasmodium falciparum (isolate 3D7) OX=36329 GN=PF3D7_1110200 PE=4 SV=1	FALSE	TRUE	16.8548	18	19	18	1329	152.1	8.78	High	High	High	High	High	High	High	High	1.195	1.255	1.843	0.986	1.354	2.088	1.759	1.382	294.3	246.3	1350.8	1076.3	217.4	118	768	779	14	13	14	14	14	14	14	14	62.14
High	C0H5E3	Uncharacterized protein OS=Plasmodium falciparum (isolate 3D7) OX=36329 GN=PF3D7_1327000 PE=4 SV=1	FALSE	TRUE	12.4382	18	21	18	1214	145.5	5.53	High	High	High	High	High	High	High	High	0.849	1.4	4.599	1.17	18.909	100	7.001	5.851	962.4	1133.2	2087.8	1490.8	50.9	11.1	298.2	254.8	15	15	15	15	11	5	15	15	54.11
High	Q8IKP3	DNA-directed RNA polymerase III subunit RPC5,putative OS=Plasmodium falciparum (isolate 3D7) OX=36329 GN=PF3D7_1458800 PE=4 SV=1	FALSE	TRUE	18.7283	18	20	18	865	103.3	6.04	High	High	High	High	High	High	High	High	0.839	1.218	1.379	1.086	0.892	1.466	0.214	0.191	65.1	77.6	424	348.1	73	53	1978.2	1821.6	14	12	15	15	14	13	15	15	60.57
High	C0H4C7	Uncharacterized protein OS=Plasmodium falciparum (isolate 3D7) OX=36329 GN=PF3D7_0505900 PE=4 SV=1	FALSE	TRUE	54.7619	9	17	9	126	14.8	8.35	High	High	High	High	High	High	High	High	0.969	1.275	0.543	1.178	100	100	11.857	10.952	1507.8	1556.1	729.2	571.8	6.4	11.7	61.5	52.2	10	10	10	10	3	4	7	7	49.67
High	Q8IIW4	CCR4-NOT transcription complex subunit 1,putative OS=Plasmodium falciparum (isolate 3D7) OX=36329 GN=PF3D7_1103800 PE=4 SV=1	FALSE	TRUE	5.48799	17	17	17	3371	391.7	7.05	High	High	High	High	High	High	High	High	1.039	1.114	2.249	1.124	11.685	25.299	4.915	4.958	176.9	170.3	1309.7	1175.9	15.1	6.7	266.5	237.2	13	13	13	13	10	6	13	12	55.43
High	Q8IEQ1	26S protease regulatory subunit 10B, putative OS=Plasmodium falciparum (isolate 3D7) OX=36329 GN=PF3D7_1306400 PE=3 SV=1	FALSE	TRUE	38.4224	13	19	12	393	44.6	8.92	High	High	High	High	High	High	High	High	1.24	1.321	10.52	1.053	5.051	42.842	3.97	3.166	158.2	127.5	1172.3	887.7	31.3	3	295.3	280.4	10	10	10	10	8	3	10	10	57.71
High	Q8III6	Heat shock protein 90, putative OS=Plasmodium falciparum (isolate 3D7) OX=36329 GN=PF3D7_1118200 PE=3 SV=1	FALSE	TRUE	19.5699	19	19	19	930	108.4	6.67	High	High	High	High	High	High	High	High	1.249	1.036	3.316	0.967	1.825	4.847	0.74	0.691	194	155.3	1037.8	1002	106.3	32	1402.9	1450.2	17	17	17	17	16	12	17	17	52.99
High	Q7K6B0	Ras-related protein Rab-18 OS=Plasmodium falciparum (isolate 3D7) OX=36329 GN=PF3D7_0807300 PE=4 SV=1	FALSE	TRUE	46.2687	11	20	9	201	23.1	7.96	High	High	High	High	High	High	High	High	1.06	1.222	3.666	0.921	0.513	1.776	0.283	0.213	163.8	154.5	1105.8	904.9	319	87	3906.8	4240.8	10	11	11	11	10	10	11	11	58.53
High	Q8IDR9	40S ribosomal protein S6 OS=Plasmodium falciparum (isolate 3D7) OX=36329 GN=PF3D7_1342000 PE=1 SV=1	FALSE	TRUE	29.7386	11	20	11	306	35.4	10.43	High	High	High	High	High	High	High	High	1.331	1.14	0.923	1.215	10.96	7.6	8.432	8.985	644.7	484.4	2235.3	1960	58.8	63.7	265.1	218.1	10	10	10	10	9	10	10	10	59.74
High	Q8IAU1	ATP-dependent RNA helicase DBP1, putative OS=Plasmodium falciparum (isolate 3D7) OX=36329 GN=PF3D7_0810600 PE=4 SV=1	FALSE	TRUE	18.7035	15	16	14	941	108.6	9.04	High	High	High	High	High	High	High	High	1.124	1.06	3.397	0.885	1.501	4.537	1.207	1.008	84.1	74.8	635.7	599.7	56	16.5	526.7	595.1	11	11	11	11	10	9	11	11	48.38
High	Q9U0K7	AAA family ATPase, putative OS=Plasmodium falciparum (isolate 3D7) OX=36329 GN=PF3D7_0407900 PE=3 SV=1	FALSE	TRUE	17.6912	13	19	13	667	77.8	5.48	High	High	High	High	High	High	High	High	0.716	1.526	4.529	1.149	23.291	100	10.102	7.604	782.5	1092.2	1866.9	1223.1	33.6	7.4	184.8	160.8	13	13	13	13	9	5	11	12	60.57
High	Q8IDM7	DNA topoisomerase OS=Plasmodium falciparum (isolate 3D7) OX=36329 GN=PF3D7_1347100 PE=3 SV=1	FALSE	TRUE	23.2394	14	15	14	710	84.3	8.9	High	High	High	High	High	High	High	High	0.853	1.399	13.387	1.394	10.678	100	10.477	10.44	153.5	180	1530.7	1094.5	14.4	1.1	146.1	104.8	11	12	12	12	4	1	11	11	48.29
High	Q8IIB7	Ethanolamine kinase OS=Plasmodium falciparum (isolate 3D7) OX=36329 GN=PF3D7_1124600 PE=4 SV=1	FALSE	TRUE	29.7872	13	15	13	423	49.9	5.81	High	High	High	High	High	High	High	High	1.304	1.191	2.617	1.078	2.492	5.001	1.278	1.157	205.7	157.8	1251	1050.6	82.6	31.6	979.2	908.2	11	12	12	12	11	10	12	12	48.08
High	Q76NM6	V-type proton ATPase catalytic subunit A OS=Plasmodium falciparum (isolate 3D7) OX=36329 GN=vapA PE=1 SV=1	FALSE	TRUE	27.4959	15	16	15	611	68.5	5.69	High	High	High	High	High	High	High	High	0.957	1.253	0.882	1.171	5.543	5.107	5.337	4.988	315.3	329.5	1512.5	1207.2	56.9	64.5	283.4	242	11	11	11	11	10	10	11	11	51.12
High	Q9U0K3	Zinc finger, RAN binding protein, putative OS=Plasmodium falciparum (isolate 3D7) OX=36329 GN=PF3D7_0408300 PE=4 SV=2	FALSE	TRUE	41.5698	15	26	15	344	42.2	9.19	High	High	High	High	High	High	High	High	0.608	1.865	24.724	1.37	17.012	100	3.816	2.803	1625.5	2674.3	3988.7	2138.2	95.5	3.9	1045.3	762.8	13	13	13	13	8	2	13	12	50.28
High	Q8IB67	Histone acetyltransferase GCN5 OS=Plasmodium falciparum (isolate 3D7) OX=36329 GN=PF3D7_0823300 PE=1 SV=2	FALSE	TRUE	12.7645	17	18	17	1465	170.8	6.67	High	High	High	High	High	High	High	High	0.632	1.499	4.448	1.105	9.911	69.694	9.404	6.932	306	483.8	1830.9	1221.4	30.9	6.9	194.7	176.2	12	12	12	12	6	5	12	12	52.82
High	Q8IIV8	Uncharacterized protein OS=Plasmodium falciparum (isolate 3D7) OX=36329 GN=PF3D7_1104400 PE=4 SV=1	FALSE	TRUE	29.717	14	16	13	424	49.2	9.1	High	High	High	High	High	High	High	High	1.039	1.154	2.638	0.991	1.562	3.965	1.058	0.909	132.1	127.1	1102.8	956	84.6	32.1	1042.1	1051.5	10	10	10	10	10	8	10	10	52.74
High	Q8IJZ3	RNA-binding protein, putative OS=Plasmodium falciparum (isolate 3D7) OX=36329 GN=PF3D7_1004400 PE=4 SV=1	FALSE	TRUE	15.6818	14	14	14	880	106.2	8.7	High	High	High	High	High	High	High	High	1.22	1.123	0.833	0.972	12.56	8.577	6.992	6.051	174.3	142.8	772.6	687.9	13.9	16.7	110.5	113.7	9	9	9	9	4	7	9	9	47.63
High	Q8IBQ9	Actin-related protein, putative OS=Plasmodium falciparum (isolate 3D7) OX=36329 GN=PF3D7_0719300 PE=3 SV=1	FALSE	TRUE	13.8566	14	15	14	1032	121.1	7.05	High	High	High	High	High	High	High	High	1.152	1.183	21.293	1.286	7.397	100	11.634	12.647	243.8	211.6	1984.8	1677.2	33	1.5	170.6	132.6	12	12	12	12	7	3	11	11	45.52
High	Q8I895	Protein phosphatase 2C OS=Plasmodium falciparum (isolate 3D7) OX=36329 PE=2 SV=1	FALSE	TRUE	23.3996	18	18	17	906	105.1	6.96	High	High	High	High	High	High	High	High	1.223	1.192	1.333	1.267	13.711	14.935	8.125	8.637	256.2	209.4	1592.4	1336.2	18.7	14	196	154.7	12	12	12	12	8	8	12	11	55.95
High	Q8IB96	SPRY domain, putative OS=Plasmodium falciparum (isolate 3D7) OX=36329 GN=PF3D7_0826300 PE=4 SV=1	FALSE	TRUE	17.7528	10	14	10	445	51.9	8.18	High	High	High	High	High	High	High	High	0.699	1.464	1.716	1.025	10.085	24.745	29.918	20.948	340.3	486.6	2103.2	1436.3	33.7	19.7	70.3	68.6	7	7	7	7	5	4	7	7	40.54
High	Q8IJW0	26S protease regulatory subunit 4, putative OS=Plasmodium falciparum (isolate 3D7) OX=36329 GN=PF3D7_1008400 PE=3 SV=2	FALSE	TRUE	32.5893	12	17	11	448	49.8	7.46	High	High	High	High	High	High	High	High	1.348	1.137	4.763	1.132	7.926	28.016	4.235	4.215	247.3	183.5	1278.1	1124	31.2	6.6	301.8	266.7	10	10	10	10	7	6	10	10	49.96
High	Q8IEJ4	Uncharacterized protein OS=Plasmodium falciparum (isolate 3D7) OX=36329 GN=PF3D7_1312800 PE=4 SV=1	FALSE	TRUE	6.18382	15	16	15	2361	277.5	7.8	High	High	High	High	High	High	High	High	1.168	1.228	6.245	1.052	6.82	36.473	10.259	8.792	100.9	86.4	1296.7	1056.3	14.8	2.4	126.4	120.1	8	9	9	9	4	2	9	9	48.9
High	Q8I3T9	60S ribosomal protein L2 OS=Plasmodium falciparum (isolate 3D7) OX=36329 GN=PF3D7_0516900 PE=1 SV=1	FALSE	TRUE	35.3846	8	14	8	260	28	10.48	High	High	High	High	High	High	High	High	1.774	1.093	1.224	1.041	6.545	4.518	7.165	6.825	539.2	304	2403.7	2200.2	82.4	67.3	335.5	322.4	8	8	8	8	8	7	8	8	45.56
High	Q8I4Y5	ADP-ribosylation factor GTPase-activating protein, putative OS=Plasmodium falciparum (isolate 3D7) OX=36329 GN=PF3D7_1244600 PE=1 SV=1	FALSE	TRUE	37.3494	11	14	11	332	37.3	5.71	High	High	High	High	High	High	High	High	1.691	1.261	15.555	1.165	8.964	82.431	9.981	9.226	142.2	84.1	1107.9	878.7	15.9	1	111	95.2	8	8	8	8	5	1	8	8	43.06
High	Q8II60	26S protease regulatory subunit 6A, putative OS=Plasmodium falciparum (isolate 3D7) OX=36329 GN=PF3D7_1130400 PE=3 SV=1	FALSE	TRUE	39.4077	14	18	14	439	49.5	5.19	High	High	High	High	High	High	High	High	1.345	1.262	1.641	1.171	10.196	12.444	4.428	4.109	358.7	266.7	1829	1448.9	35.2	21.4	413.1	352.6	11	11	13	13	7	8	13	13	51.6
High	O96127	Gamete antigen 27/25, putative OS=Plasmodium falciparum (isolate 3D7) OX=36329 GN=PF3D7_0202400 PE=4 SV=1	FALSE	TRUE	19.547	14	17	13	1192	141.8	4.84	High	High	High	High	High	High	High	High	0.815	1.337	1.994	0.984	6.177	15.112	2.432	1.791	588.5	722.1	2077.2	1554.1	95.3	47.8	854.1	868	11	11	11	11	9	9	11	11	43.59
High	Q8IDF0	DNA helicase OS=Plasmodium falciparum (isolate 3D7) OX=36329 GN=PF3D7_1355100 PE=3 SV=1	FALSE	TRUE	16.254	15	16	14	929	105.6	5.29	High	High	High	High	High	High	High	High	1.171	1.189	4.055	1.01	5.031	17.421	4.821	4.095	159.2	135.9	1013.4	852	31.6	7.8	210.2	208.1	6	6	6	6	6	4	6	6	46.75
High	C6KTB4	Acetyl-CoA synthetase, putative OS=Plasmodium falciparum (isolate 3D7) OX=36329 GN=PF3D7_0627800 PE=4 SV=1	FALSE	TRUE	19.1575	17	18	16	997	113.8	7.8	High	High	High	High	High	High	High	High	1.084	1.17	2.086	0.994	4.593	8.838	3.379	2.872	134.7	124.2	955.2	816.3	29.3	14.1	282.7	284.3	11	11	13	13	11	9	13	13	55.34
High	P50250	Adenosylhomocysteinase OS=Plasmodium falciparum (isolate 3D7) OX=36329 GN=PFE1050w PE=1 SV=2	FALSE	TRUE	28.6013	14	17	13	479	53.8	5.92	High	High	High	High	High	High	High	High	1.313	1.202	0.989	1.083	7.206	5.425	14.482	13.048	609.3	463.9	3455.3	2874.7	84.6	85.5	238.6	220.3	13	13	13	13	12	11	12	12	42.66
High	Q8IIR9	Casein kinase 2, alpha subunit OS=Plasmodium falciparum (isolate 3D7) OX=36329 GN=PF3D7_1108400 PE=1 SV=1	FALSE	TRUE	39.1045	12	14	11	335	39.9	8.79	High	High	High	High	High	High	High	High	1.198	1.116	1.169	1.078	3.007	2.932	4.592	4.437	479.9	400.5	1929.8	1730	159.6	136.6	420.3	389.9	12	12	12	12	12	12	12	12	44.91
High	Q8I5Y6	Uncharacterized protein OS=Plasmodium falciparum (isolate 3D7) OX=36329 GN=PF3D7_1205900 PE=4 SV=1	FALSE	TRUE	12.1072	14	16	14	1082	124.1	6.19	High	High	High	High	High	High	High	High	1.171	1.124	4.467	0.953	1.68	6.407	0.787	0.668	120	102.4	889.8	791.9	71.4	16	1130.3	1185.5	10	10	11	11	10	9	11	11	49.06
High	Q8I3I8	RNA helicase 1 OS=Plasmodium falciparum (isolate 3D7) OX=36329 GN=PF3D7_0527900 PE=4 SV=1	FALSE	TRUE	23.0075	14	15	14	665	76.2	8.27	High	High	High	High	High	High	High	High	1.199	1.188	4.82	1.058	8.15	32.769	11.064	9.85	80	66.7	2221.6	1870	9.8	2	200.8	189.8	11	8	12	12	6	2	12	12	50.49
High	Q8IKL3	Uncharacterized protein OS=Plasmodium falciparum (isolate 3D7) OX=36329 GN=PF3D7_1462100 PE=4 SV=1	FALSE	TRUE	11.919	17	17	17	1334	161.1	8.27	High	High	High	High	High	High	High	High	1.056	1.2	4.258	0.997	12.302	49.588	5.042	4.189	724.1	685.4	2123.7	1769.2	58.9	13.8	421.2	422.3	15	15	15	15	11	8	15	15	46.87
High	Q8IJX4	Uncharacterized protein OS=Plasmodium falciparum (isolate 3D7) OX=36329 GN=PF3D7_1006700 PE=4 SV=2	FALSE	TRUE	32.1149	13	14	13	383	45.6	7.46	High	High	High	High	High	High	High	High	1.451	1.24	1.46	0.962	1.582	1.592	1.957	1.519	124.1	85.5	1028.4	829.2	78.5	53.7	525.4	545.9	13	12	13	13	10	11	12	12	44.12
High	Q8IDG9	Uncharacterized protein OS=Plasmodium falciparum (isolate 3D7) OX=36329 GN=PF3D7_1353100 PE=4 SV=1	FALSE	TRUE	27.0175	8	16	8	285	32.8	9.19	High	High	High	High	High	High	High	High	0.814	1.504	1.138	1.014	5.571	7.782	3.857	2.6	1051.1	1290.5	1304.2	867.1	188.7	165.8	338.1	333.6	8	8	8	8	8	8	8	8	48.99
High	Q8IJN7	Enolase OS=Plasmodium falciparum (isolate 3D7) OX=36329 GN=ENO PE=3 SV=1	FALSE	TRUE	30.2691	12	15	12	446	48.6	6.6	High	High	High	High	High	High	High	High	1.144	1.05	0.842	1.106	1.107	0.815	4.056	4.275	231	202	769	732.5	208.7	247.8	189.6	171.4	9	9	9	9	9	9	9	9	46.41
High	Q8IJQ6	Translation initiation factor eIF-2B subunit delta, putative OS=Plasmodium falciparum (isolate 3D7) OX=36329 GN=PF3D7_1013900 PE=3 SV=1	FALSE	TRUE	11.825	13	14	13	1074	125.3	8.91	High	High	High	High	High	High	High	High	1.187	1.19	2.972	1.286	8.963	22.437	7.62	8.234	194.3	163.7	1312.1	1102.9	21.7	7.3	172.2	133.9	10	10	10	10	7	3	10	10	45.44
High	C6KTB1	Protein DJ-1 OS=Plasmodium falciparum (isolate 3D7) OX=36329 GN=PF3D7_0627500 PE=4 SV=1	FALSE	TRUE	56.6138	8	12	8	189	20.3	7.39	High	High	High	High	High	High	High	High	1.281	1.118	1.378	0.951	1.42	1.528	1.557	1.325	289.4	226	1153	1031.7	203.8	147.9	740.5	778.6	8	8	8	8	8	8	8	8	45.68
High	Q8IEK1	M1-family alanyl aminopeptidase OS=Plasmodium falciparum (isolate 3D7) OX=36329 GN=PF3D7_1311800 PE=1 SV=1	FALSE	TRUE	16.4977	16	16	16	1085	126	7.56	High	High	High	High	High	High	High	High	1.325	1.097	1.207	1.232	3.259	2.971	5.515	6.191	285.8	215.7	1827.8	1665.5	87.7	72.6	331.4	269	13	11	13	13	12	11	13	13	48.43
High	Q8IFP2	40S ribosomal protein S19 OS=Plasmodium falciparum (isolate 3D7) OX=36329 GN=PF3D7_0422400 PE=1 SV=1	FALSE	TRUE	60	10	17	10	170	19.7	10.17	High	High	High	High	High	High	High	High	0.928	1.344	1.252	1.259	23.011	31.047	12.264	11.495	372.7	401.8	2278.6	1695.9	16.2	12.9	185.8	147.5	10	10	10	10	5	7	9	10	51.38
High	Q8IET7	40S ribosomal protein S7 OS=Plasmodium falciparum (isolate 3D7) OX=36329 GN=PF3D7_1302800 PE=1 SV=1	FALSE	TRUE	40.7216	11	17	11	194	22.5	9.8	High	High	High	High	High	High	High	High	0.999	1.284	2.28	1.275	18.179	41.473	8.614	8.553	445.6	445.9	2899.4	2257.9	24.5	10.8	336.6	264	11	11	11	11	8	6	11	11	54.04
High	Q8ILY9	Eukaryotic translation initiation factor 2 subunit gamma, putative OS=Plasmodium falciparum (isolate 3D7) OX=36329 GN=PF3D7_1410600 PE=4 SV=1	FALSE	TRUE	33.9785	12	14	12	465	51.2	7.94	High	High	High	High	High	High	High	High	1.281	1.139	1.595	1.071	3.17	3.947	1.734	1.631	345.5	269.7	1497.6	1314.8	109	68.3	863.6	806.1	11	11	11	11	11	11	11	11	38.12
High	O97225	Spindle pole body protein, putative OS=Plasmodium falciparum (isolate 3D7) OX=36329 GN=PF3D7_0303500 PE=4 SV=3	FALSE	TRUE	6.55885	14	14	14	2226	267.8	7.49	High	High	High	High	High	High	High	High	1.336	1.181	3.301	1.214	19.592	48.398	12.437	12.781	279	208.8	2070.8	1753.1	14.2	4.3	166.5	137.2	11	11	11	11	5	4	11	10	44.37
High	A0A143ZXE1	Uncharacterized protein OS=Plasmodium falciparum (isolate 3D7) OX=36329 GN=PF3D7_0529400.1 PE=4 SV=1	FALSE	TRUE	7.14286	13	15	13	1582	185.3	7.11	High	High	High	High	High	High	High	High	1.105	1.337	8.727	0.973	13.263	100	16.025	11.666	413.4	374.1	2325.2	1739.6	31.2	3.6	145.1	149.1	12	12	12	12	9	3	12	12	44.12
High	Q8IC43	Small exported membrane protein 1 OS=Plasmodium falciparum (isolate 3D7) OX=36329 GN=PF3D7_0702400 PE=4 SV=1	FALSE	TRUE	40.6504	6	22	6	123	14.2	9.6	High	High	High	High	High	High	High	High	0.881	1.611	1.099	1.088	4.404	5.492	2.762	1.865	1196.2	1357.8	1852.5	1150.2	271.6	247.2	670.7	616.6	6	6	6	6	6	6	6	6	77.64
High	C6KT45	Cleavage stimulation factor subunit 1, putative OS=Plasmodium falciparum (isolate 3D7) OX=36329 GN=PF3D7_0620500 PE=4 SV=1	FALSE	TRUE	19.8462	14	15	14	650	76.4	4.78	High	High	High	High	High	High	High	High	1.018	1.185	1.87	1.051	3.999	7.345	5.812	5.154	387.7	380.9	1746	1473.7	97	51.9	300.4	285.9	12	12	12	12	11	10	12	12	42.46
High	Q8ILU4	DNA-directed RNA polymerases I and III subunit RPAC2, putative OS=Plasmodium falciparum (isolate 3D7) OX=36329 GN=PF3D7_1415200 PE=4 SV=1	FALSE	TRUE	81.25	6	14	6	96	11	5.19	High	High	High	High	High	High	High	High	1.765	1.852	1.406	1.031	0.208	0.166	0.046	0.026	5.3	3	87.1	47	25.4	18.1	1873.7	1817.1	2	2	6	5	4	5	6	6	49.21
High	Q8I6S4	Peptidyl-prolyl cis-trans isomerase OS=Plasmodium falciparum (isolate 3D7) OX=36329 GN=PF3D7_0804800 PE=3 SV=1	FALSE	TRUE	35.023	11	19	11	217	24.9	6.79	High	High	High	High	High	High	High	High	0.809	1.265	1.306	1.085	4.92	7.946	10.528	9.034	193.9	239.7	2648.8	2094.3	39.4	30.2	251.6	231.8	9	9	10	10	9	6	10	10	50.04
High	Q8ID59	DNA-directed RNA polymerases I, II, and III subunit RPABC1, putative OS=Plasmodium falciparum (isolate 3D7) OX=36329 GN=PF3D7_1364800 PE=3 SV=1	FALSE	TRUE	39.0244	12	16	12	205	24.1	9.11	High	High	High	High	High	High	High	High	1.432	1.301	1.261	1.098	0.962	0.847	0.22	0.186	101.3	70.7	530.4	407.6	105.3	83.6	2407.3	2193.4	10	10	11	11	11	11	11	11	45.72
High	Q8I5M6	Uncharacterized protein OS=Plasmodium falciparum (isolate 3D7) OX=36329 GN=PF3D7_1218200 PE=4 SV=1	FALSE	TRUE	7.40394	17	19	17	2134	256	6.57	High	High	High	High	High	High	High	High	0.923	1.171	2.329	0.973	4.096	10.334	5.753	4.782	408.6	442.7	1929	1647.9	99.8	42.8	335.3	344.6	13	13	13	13	13	10	13	13	45.92
High	Q8I5R7	Proline--tRNA ligase OS=Plasmodium falciparum (isolate 3D7) OX=36329 GN=proRS PE=1 SV=1	FALSE	TRUE	19.3029	15	16	15	746	86.6	7.42	High	High	High	High	High	High	High	High	1.064	1.14	1.485	0.992	3.261	4.549	1.317	1.147	203.8	191.5	865.7	759.5	62.5	42.1	657.2	662.4	11	11	11	11	9	9	11	11	44.92
High	Q8I488	Parasite-infected erythrocyte surface protein OS=Plasmodium falciparum (isolate 3D7) OX=36329 GN=PF3D7_0501200 PE=4 SV=1	FALSE	TRUE	33.5784	11	15	11	408	48.7	7.18	High	High	High	High	High	High	High	High	0.95	1.063	0.869	0.938	5.461	4.997	2.693	2.376	196.7	207.1	1216.3	1143.6	36	41.4	451.6	481.2	8	8	9	9	6	7	9	9	42.32
High	Q8I5L6	Clathrin heavy chain OS=Plasmodium falciparum (isolate 3D7) OX=36329 GN=PF3D7_1219100 PE=3 SV=1	FALSE	TRUE	7.76164	14	14	14	1997	232.8	6.39	High	High	High	High	High	High	High	High	1.041	1.072	1.54	0.966	1.969	2.913	1.912	1.723	166.3	159.8	545.5	508.9	84.5	54.9	285.3	295.4	8	8	8	8	8	8	8	8	40.68
High	C0H4K6	E3 ubiquitin-protein ligase OS=Plasmodium falciparum (isolate 3D7) OX=36329 GN=PF3D7_0704600 PE=4 SV=1	FALSE	TRUE	4.31544	14	14	14	3893	460.1	6.58	High	High	High	High	High	High	High	High	1.335	1.199	1.692	0.986	10.544	13.362	3.702	3.045	190.5	142.7	953.2	795.2	18.1	10.7	257.5	261.2	9	9	9	9	8	4	9	9	40.26
High	Q8I3Y6	Probable prefoldin subunit 6 OS=Plasmodium falciparum (isolate 3D7) OX=36329 GN=PFE0595w PE=1 SV=2	FALSE	TRUE	69.7479	11	14	11	119	13.7	6.02	High	High	High	High	High	High	High	High	1.354	1.312	2.1	1.074	100	100	3.68	3.013	1445.6	1068	373.2	284.3	6.6	3.1	101.4	94.4	9	9	9	9	5	2	7	8	45.09
High	Q9TY99	Knob-associated histidine-rich protein OS=Plasmodium falciparum (isolate 3D7) OX=36329 GN=PF3D7_0202000 PE=4 SV=1	FALSE	TRUE	23.3945	14	15	14	654	71.3	9.09	High	High	High	High	High	High	High	High	0.97	1.078	1.172	1.192	7.808	9.432	2.035	2.25	103.1	106.2	445.5	413.3	13.2	11.3	218.9	183.6	6	6	6	6	5	4	6	6	37.45
High	Q8I207	Uncharacterized protein OS=Plasmodium falciparum (isolate 3D7) OX=36329 GN=PF3D7_0401800 PE=4 SV=1	FALSE	TRUE	16.9643	11	13	11	560	60.2	8.56	High	High	High	High	High	High	High	High	0.38	1.508	1.69	1.056	6.295	27.955	2.348	1.645	203.7	535.5	1167.2	774.2	32.4	19.2	497.2	470.6	9	9	9	9	6	6	9	9	34.53
High	Q8I3M0	Uncharacterized protein OS=Plasmodium falciparum (isolate 3D7) OX=36329 GN=PF3D7_0524500 PE=4 SV=1	FALSE	TRUE	65.8537	6	12	6	123	14.5	4.49	High	High	High	High	High	High	High	High	0.607	1.999	100	1.679	100	100	32.08	26.939	515.3	848.3	888.6	444.5	4		27.7	16.5	4	4	4	4	2		2	3	38.55
High	Q8I3Z3	MORN repeat protein, putative OS=Plasmodium falciparum (isolate 3D7) OX=36329 GN=PF3D7_0511300 PE=4 SV=2	FALSE	TRUE	10.868	16	17	16	1417	167.9	5.47	High	High	High	High	High	High	High	High	1.109	1.459	2.337	1.594	11.652	24.547	7.175	7.84	347.4	313.2	1971.6	1351.2	29.8	12.8	274.8	172.4	12	12	12	12	10	6	12	12	45.59
High	Q8IJF5	Uncharacterized protein OS=Plasmodium falciparum (isolate 3D7) OX=36329 GN=PF3D7_1024900 PE=4 SV=1	FALSE	TRUE	9.22979	14	17	14	1571	190.3	8.07	High	High	High	High	High	High	High	High	0.736	1.159	1.386	1.144	2.924	5.508	4.423	4.365	201.2	273.5	2228.6	1923.1	68.8	49.6	503.9	440.6	12	8	12	12	11	6	12	12	45.25
High	Q8I283	Cyclin-dependent kinases regulatory subunit OS=Plasmodium falciparum (isolate 3D7) OX=36329 GN=PF3D7_0105800 PE=3 SV=1	FALSE	TRUE	14.3029	13	13	13	832	99.2	9	High	High	High	High	High	High	High	High	0.916	1.19	5.175	1.147	14.112	79.705	12.899	12.432	282.5	308.3	1584	1331.5	20	3.9	122.8	107.1	12	12	12	12	6	3	11	11	33.79
High	Q8I3X5	Uncharacterized protein OS=Plasmodium falciparum (isolate 3D7) OX=36329 GN=PF3D7_0513200 PE=4 SV=1	FALSE	TRUE	5.53746	13	14	13	2763	331.9	9.14	High	High	High	High	High	High	High	High	1.118	1.216	2.678	1.008	4.697	11.247	6.504	5.393	251.3	224.7	1617.5	1330.4	53.5	20	248.7	246.7	13	12	13	13	11	11	13	13	39.98
High	Q8II72	Parasitophorous vacuolar protein 1 OS=Plasmodium falciparum (isolate 3D7) OX=36329 GN=PF3D7_1129100 PE=4 SV=1	FALSE	TRUE	25.6637	12	13	11	452	51.9	5.07	High	High	High	High	High	High	High	High	1.153	1.222	1.517	1.068	2.243	2.949	2.361	2.064	197.1	170.9	956.3	782.3	87.9	57.9	405	379	8	8	8	8	8	8	8	8	41.33
High	Q8IKM5	60S ribosomal protein L27 OS=Plasmodium falciparum (isolate 3D7) OX=36329 GN=PF3D7_1460700 PE=1 SV=2	FALSE	TRUE	54.7945	11	14	11	146	16.7	10.23	High	High	High	High	High	High	High	High	2.481	0.931	1.135	1.204	9.606	4.395	6.65	8.599	903.6	364.2	2395.9	2572.7	94.1	82.9	360.3	299.2	10	10	10	10	8	8	10	10	35.81
High	Q8IM66	26S proteasome regulatory subunit RPN6 OS=Plasmodium falciparum (isolate 3D7) OX=36329 GN=PF3D7_1402300 PE=4 SV=1	FALSE	TRUE	17.1171	11	13	11	666	78.3	6.28	High	High	High	High	High	High	High	High	1.05	1.22	2.079	1.118	9.169	18.148	5.536	5.07	304.5	289.9	1404.4	1150.8	33.2	16	253.7	227	6	6	6	6	4	4	6	6	42.57
High	Q8ID85	RuvB-like helicase OS=Plasmodium falciparum (isolate 3D7) OX=36329 GN=PF3D7_1362200 PE=3 SV=1	FALSE	TRUE	30.8489	14	15	14	483	54.6	5.44	High	High	High	High	High	High	High	High	1.075	1.275	1.903	1.008	7.156	12.668	6.479	5.12	414.7	385.8	1790	1403.8	57.9	30.5	276.3	274.2	13	13	13	13	11	8	13	13	43.69
High	Q9U0H1	DNA polymerase OS=Plasmodium falciparum (isolate 3D7) OX=36329 GN=PF3D7_0411900 PE=3 SV=2	FALSE	TRUE	7.68828	17	18	17	1912	225.3	8.31	High	High	High	High	High	High	High	High	1.113	1.227	2.388	1.128	5.803	12.452	8.253	7.589	514.2	462.1	3513.2	2863	88.6	37.1	425.7	377.3	14	14	14	14	11	11	14	13	41.33
High	C0H4A6	Ribosomal protein L15 OS=Plasmodium falciparum (isolate 3D7) OX=36329 GN=PF3D7_0415900 PE=1 SV=1	FALSE	TRUE	44.3902	10	15	10	205	24.1	11.25	High	High	High	High	High	High	High	High	2.972	1.028	1.173	1.065	10.807	4.267	5.151	5.338	891.4	300	2577.1	2507.9	82.5	70.3	500.3	469.8	10	10	10	10	9	9	10	10	35.24
High	C0H4U4	Uncharacterized protein OS=Plasmodium falciparum (isolate 3D7) OX=36329 GN=PF3D7_0813300 PE=4 SV=1	FALSE	TRUE	24.7619	8	13	8	315	36.2	4.26	High	High	High	High	High	High	High	High	1.067	1.088	1.174	1.198	4.741	5.216	2.863	3.152	328.7	308.2	1185.7	1090	69.3	59.1	414.2	345.9	6	6	6	6	6	6	6	6	47.66
High	Q8IEE9	Choline-phosphate cytidylyltransferase OS=Plasmodium falciparum (isolate 3D7) OX=36329 GN=PF3D7_1316600 PE=1 SV=1	FALSE	TRUE	18.9732	13	14	13	896	104.7	6.62	High	High	High	High	High	High	High	High	1.11	1.136	2.209	0.962	4.762	9.477	3.494	2.959	144.5	130.2	1180.4	1038.9	30.3	13.7	337.8	351.1	11	11	11	11	10	6	11	11	39.56
High	Q8IID2	Calcium-dependent protein kinase 7 OS=Plasmodium falciparum (isolate 3D7) OX=36329 GN=PF3D7_1123100 PE=4 SV=1	FALSE	TRUE	9.31567	14	14	14	2265	265	6	High	High	High	High	High	High	High	High	1.101	1.229	4.989	1.062	2.314	10.488	1.313	1.135	113.9	103.5	750.6	611	49.2	9.9	571.7	538.2	11	11	11	11	11	7	11	11	39.86
High	Q8IIW6	Actin-like protein, putative OS=Plasmodium falciparum (isolate 3D7) OX=36329 GN=PF3D7_1103600 PE=3 SV=1	FALSE	TRUE	24.2485	11	12	11	499	57.9	6.73	High	High	High	High	High	High	High	High	1.131	1.246	4.937	1.374	24.794	100	8.559	9.444	129.4	114.4	686.5	551.1	5.2	1.1	80.2	58.4	8	8	8	8	3	1	8	8	38.73
High	Q8IIR7	Endoplasmic reticulum-resident calcium binding protein OS=Plasmodium falciparum (isolate 3D7) OX=36329 GN=PF3D7_1108600 PE=4 SV=1	FALSE	TRUE	42.8571	14	15	14	343	39.4	4.67	High	High	High	High	High	High	High	High	1.155	1.203	0.584	1.184	13.613	6.889	5.47	5.386	329.4	285.2	1276.1	1061	24.2	41.4	233.3	197	9	9	9	9	7	6	9	9	44.85
High	Q8ILP3	Surface protein P113 OS=Plasmodium falciparum (isolate 3D7) OX=36329 GN=PF3D7_1420700 PE=4 SV=1	FALSE	TRUE	17.1311	13	13	12	969	112.5	4.59	High	High	High	High	High	High	High	High	1.391	1.158	1.477	1.179	5.082	5.394	2.292	2.332	244.8	175.9	955	824.6	48.2	32.6	416.7	353.6	12	12	12	12	8	6	12	12	43.17
High	C6KT96	Uncharacterized protein OS=Plasmodium falciparum (isolate 3D7) OX=36329 GN=PF3D7_0626000 PE=4 SV=1	FALSE	TRUE	8.45231	15	15	15	1751	209.3	7.61	High	High	High	High	High	High	High	High	1.019	1.298	2.532	1.056	10.679	26.521	4.668	3.799	463.7	454.8	1500.9	1156.5	43.4	17.1	321.5	304.4	14	14	14	14	10	5	14	14	41.72
High	Q8IDM3	DNA/RNA-binding protein Alba 4 OS=Plasmodium falciparum (isolate 3D7) OX=36329 GN=PF3D7_1347500 PE=4 SV=1	FALSE	TRUE	25.2688	8	15	8	372	42.1	7.5	High	High	High	High	High	High	High	High	1.088	1.186	0.899	1.096	3.655	3.019	2.934	2.711	302.1	277.6	1277.6	1077.2	82.7	92	435.5	397.4	6	6	6	6	6	6	6	6	48.59
High	Q8I3V5	Phosphatidylinositol 3-kinase OS=Plasmodium falciparum (isolate 3D7) OX=36329 GN=PF3D7_0515300 PE=1 SV=1	FALSE	TRUE	6.0947	13	14	13	2133	255.8	9.2	High	High	High	High	High	High	High	High	1.054	1.074	7.501	1.179	14.402	100	9.218	10.123	265.7	252.1	1816	1691.5	18.5	2.5	197	167.1	11	11	11	11	7	3	11	11	41.16
High	Q8I316	Uncharacterized protein OS=Plasmodium falciparum (isolate 3D7) OX=36329 GN=PF3D7_0913600 PE=4 SV=1	FALSE	TRUE	12.8351	15	15	15	1231	147.8	5.94	High	High	High	High	High	High	High	High	0.907	1.277	22.822	1.152	17.452	100	3.216	2.9	150.7	166.1	394.2	308.7	8.6	0.4	122.6	106.4	8	8	8	8	5	1	8	8	44.52
High	Q8I3R0	40S ribosomal protein S9, putative OS=Plasmodium falciparum (isolate 3D7) OX=36329 GN=PF3D7_0520000 PE=1 SV=1	FALSE	TRUE	33.8624	8	17	8	189	22.1	10.45	High	High	High	High	High	High	High	High	0.972	1.134	2.195	1.155	40.849	92.207	46.492	47.387	347.7	357.6	4430.7	3908.4	8.5	3.9	95.3	82.5	8	8	8	8	5	3	8	8	52.62
High	Q8IBL0	Type 2A phosphatase-associated protein 42,putative OS=Plasmodium falciparum (isolate 3D7) OX=36329 GN=PF3D7_0724200 PE=4 SV=1	FALSE	TRUE	29.5082	12	14	11	427	51.5	6.35	High	High	High	High	High	High	High	High	0.935	1.324	2.801	1.149	4.434	13.276	2.439	2.115	92.4	98.8	660.6	498.7	20.8	7.4	270.8	235.8	6	6	6	6	6	4	6	6	33.32
High	Q8ILC9	Uncharacterized protein OS=Plasmodium falciparum (isolate 3D7) OX=36329 GN=PF3D7_1433400 PE=4 SV=2	FALSE	TRUE	2.70974	16	17	16	5757	682	8.68	High	High	High	High	High	High	High	High	1.012	1.259	4.241	1.142	25.755	100	24.589	22.303	303.9	300.2	1809.7	1437.7	11.8	2.8	73.6	64.5	11	11	11	11	6	4	11	11	38.71
High	Q8IM43	GTPase-activating protein, putative OS=Plasmodium falciparum (isolate 3D7) OX=36329 GN=PF3D7_1405100 PE=4 SV=2	FALSE	TRUE	21.3483	15	17	14	1157	139.4	5.72	High	High	High	High	High	High	High	High	0.832	1.287	3.429	0.901	11.69	48.157	12.831	8.985	258.5	310.6	1293.3	1005.1	22.1	6.4	100.8	111.9	12	12	12	12	8	6	12	11	45.23
High	Q8ID28	26S proteasome regulatory subunit RPN11,putative OS=Plasmodium falciparum (isolate 3D7) OX=36329 GN=PF3D7_1368100 PE=4 SV=1	FALSE	TRUE	22.508	10	13	9	311	35.2	6.73	High	High	High	High	High	High	High	High	1.135	1.154	2.912	1.014	7.135	18.296	6.784	5.962	284.8	250.8	1712.3	1483.9	39.9	13.7	252.4	248.9	9	9	9	9	8	7	9	9	39.59
High	Q8I4V8	FK506-binding protein (FKBP)-type peptidyl-prolyl isomerase OS=Plasmodium falciparum (isolate 3D7) OX=36329 GN=PF3D7_1247400 PE=1 SV=1	FALSE	TRUE	32.8947	10	13	10	304	34.8	5.47	High	High	High	High	High	High	High	High	0.994	0.93	1.222	0.99	4.586	5.639	4.587	4.884	452.3	455	1537.6	1653.4	98.6	80.7	335.2	338.5	10	10	10	10	8	8	10	10	41.83
High	O77358	Trafficking protein particle complex subunit 4,putative OS=Plasmodium falciparum (isolate 3D7) OX=36329 GN=PF3D7_0310700 PE=4 SV=2	FALSE	TRUE	53.1034	8	12	8	145	17	5.83	High	High	High	High	High	High	High	High	1.099	1.139	6.748	1.015	23.526	100	15.345	13.676	224.9	204.7	1634.3	1434.9	9.6	1.4	106.5	104.9	7	7	7	7	4	1	7	7	37.94
High	C0H530	Ran-binding protein, putative OS=Plasmodium falciparum (isolate 3D7) OX=36329 GN=PF3D7_0910100 PE=4 SV=1	FALSE	TRUE	10.8514	14	15	14	1198	139.1	6.37	High	High	High	High	High	High	High	High	1.368	1.308	3.392	1.021	2.244	5.564	1.212	0.945	78.9	57.7	557.3	426.1	35.2	10.4	460	450.7	10	9	10	10	9	7	10	10	46.62
High	Q8II57	Structural maintenance of chromosomes protein 1,putative OS=Plasmodium falciparum (isolate 3D7) OX=36329 GN=PF3D7_1130700 PE=4 SV=1	FALSE	TRUE	7.53575	14	15	14	1818	214.5	7.46	High	High	High	High	High	High	High	High	0.99	1.211	2.575	1.136	3.751	9.759	3.262	3.06	188.6	190.5	1309.8	1081.3	50.3	19.5	401.5	353.4	12	12	12	12	10	10	12	12	41.33
High	A0A143ZZR4	Phosducin-like protein, putative OS=Plasmodium falciparum (isolate 3D7) OX=36329 GN=PF3D7_1036700 PE=4 SV=1	FALSE	TRUE	39.0476	10	13	10	210	24.7	6.42	High	High	High	High	High	High	High	High	1.072	1.191	3.332	1.427	100	100	13.232	15.847	1200	1119.4	2262.6	1899.3	9.4	2.8	171	119.9	10	10	10	10	5	2	8	8	41.87
High	Q8IL13	ATP-dependent RNA helicase DDX5, putative OS=Plasmodium falciparum (isolate 3D7) OX=36329 GN=PF3D7_1445900 PE=3 SV=2	FALSE	TRUE	24.6679	12	13	12	527	60	9.32	High	High	High	High	High	High	High	High	1.21	1.16	0.789	1.105	4.704	3.068	2.508	2.388	190.5	157.4	1157.7	997.8	40.5	51.3	461.5	417.8	9	9	9	9	6	9	9	9	35.7
High	Q7KQK3	Heat shock protein DNAJ homologue Pfj4 OS=Plasmodium falciparum (isolate 3D7) OX=36329 GN=PF3D7_1211400 PE=4 SV=1	FALSE	TRUE	40.9836	9	13	9	244	28	9.03	High	High	High	High	High	High	High	High	1.037	1.363	4.344	1.036	8.909	37.333	9.176	6.969	186.8	180.2	1283.8	941.6	21	4.8	139.9	135.1	5	5	5	5	4	4	5	5	43.07
High	O96212	Protein SIS1 OS=Plasmodium falciparum (isolate 3D7) OX=36329 GN=PF3D7_0213100 PE=4 SV=1	FALSE	TRUE	26.5244	8	10	8	328	37.3	8.79	High	High	High	High	High	High	High	High	1.098	1.1	1.184	0.922	4.86	5.238	6.948	5.825	392.4	357.2	924	839.9	80.7	68.2	133	144.2	4	4	4	4	4	4	4	4	34.41
High	Q8IBF2	EMP1-trafficking protein OS=Plasmodium falciparum (isolate 3D7) OX=36329 GN=PF3D7_0730900 PE=4 SV=1	FALSE	TRUE	16.019	8	9	8	2110	244	6.95	High	High	High	High	High	High	High	High	1.074	1.355	1.433	0.96	0.135	0.179	0.287	0.203	9.7	9.1	126.1	93.1	72.3	50.5	439.5	458	4	4	6	6	6	5	6	6	33.05
